# Supplementary material for: Comprehensive ubiquitome analysis reveals persistent mitochondrial remodeling disruptions from doxorubicin-induced cardiotoxicity in aged CD-1 male mice
Source: Arch Toxicol. 2025 Mar 4;99(6):2447–62. doi: 10.1007/s00204-025-04006-2 (PMC12185556; doi:10.1007/s00204-025-04006-2)
Supplement: Supplementary file 2 — Supplementary file2 (XLSX 142 KB) [file 204_2025_4006_MOESM2_ESM.xlsx]

## Sheet: SuppTables
Comprehensive ubiquitome analysis reveals persistent mitochondrial remodeling disruptions from doxorubicin-induced cardiotoxicity in aged CD-1 male mice
Archives of Toxicology
Sofia Reis Brandão1,2,3,*, Elisa Lazzari, Rui Vitorino, Germana Meroni, Ana Reis-Mendes, Maria João Neuparth, Francisco Amado, Félix Carvalho, Rita Ferreira, Vera Marisa Costa1,2,*
* Corresponding authors:
Sofia Reis Brandão, ORCID ID: https://orcid.org/0000-0001-9964-8947; E-mail address: sofiarbrandao@ua.pt,
Vera Marisa Costa, ORCID ID: https://orcid.org/0000-0002-0471-2756; E-mail address: veramcosta@ff.up.pt,
Postal address: UCIBIO/REQUIMTE, Laboratório de Toxicologia, Faculdade de Farmácia, Universidade do Porto, Rua de Jorge Viterbo Ferreira, 228, 4050-313, Porto, Portugal.
1Associate Laboratory i4HB - Institute for Health and Bioeconomy, Faculty of Pharmacy, University of Porto, 4050-313 Porto, Portugal;
2UCIBIO-Applied Molecular Biosciences Unit, Laboratory of Toxicology, Department of Biological Sciences, Faculty of Pharmacy, University of Porto, 4050-313 Porto, Portugal;
3LAQV-REQUIMTE, Department of Chemistry, University of Aveiro, 3810-193 Aveiro, Portugal.

## Sheet: SuppTables Captions
Supplementary Table S1. Specification of the supplier, reference code, host species, and purity of each primary antibody used.
Supplementary Table S2. DOX impact on the morphometric (annotated at the sacrifice day) and serum biochemical parameters. Values are expressed as mean ± SD (n = 8-9). Experimental groups were statistically compared using an unpaired two-sided t-test (p<0.05). CK-MB: creatine kinase-MB.
Supplementary Table S3. Label-free quantification (LFQ) intensities obtained for each sample considered in CTRL and DOX groups. Other parameters used for the quantification of the 110 proteins identified through SDS-PAGE followed by liquid chromatography coupled to tandem mass spectrometry (GeLC-MS/MS) after the pull-down of the cardiac poly-ubiquitinated proteins using cross-linked glutathione S…
Supplementary Table S4. Detailed information of the 110 proteins identified through SDS-PAGE followed by liquid chromatography coupled to tandem mass spectrometry (GeLC-MS/MS) after the pull-down of the cardiac poly-ubiquitinated proteins using cross-linked glutathione S-transferase (GST)-tandem ubiquitin-binding entities (TUBEs). The gene name, Uniprot ID, significance/variation, other statistic…
Supplementary Table S5. Biological processes of the cardiac poly-ubiquitinated proteins found as most represented in CTRL and DOX groups. For each protein detected, the gene name and Uniprot ID are depicted. OXPHOS: oxidative phosphorylation.

## Sheet: Table S1
Supplementary Table S1. Specification of the supplier, reference code, host species, and purity of each primary antibody used.
Primary antibody	Supplier	Reference code	Host	Purity	Dilution
autophagy protein 5 (ATG5)	Abcam (Cambridge, UK)	ab108327	rabbit	monoclonal	1:1000
B-cell lymphoma-2 interacting protein 3 (BNIP3)	Abcam (Cambridge, UK)	ab10433	mouse	monoclonal	1:1000
Beclin1	Cell Signaling Technology (Massachusetts, USA)	#3495	rabbit	monoclonal	1:1000
Cbp/p300-interacting transactivator 4 (CITED4)	MyBioSource (San Diego, CA, USA)	MBS833529	rabbit	polyclonal	1:1000
CCAAT/enhancer-binding protein β (C/EBPβ)	Abcam (Cambridge, UK)	ab32358	rabbit	polyclonal	1:1000
mast/stem cell growth factor receptor Kit (SCFR)	Santa Cruz Technologies (Dallas, Texas, USA)	sc-168	rabbit	polyclonal	1:1000
microtubule-associated protein light chain 3 (LC3B)	Sigma-Aldrich (St. Louis, MO, USA)	L7543	rabbit	not defined	1:1000
mitochondrial transcription factor A (Tfam)	Santa Cruz Technologies (Dallas, Texas, USA)	sc-28200	rabbit	polyclonal	1:1000
mitofusin 1 (Mfn1)	Santa Cruz Technologies (Dallas, Texas, USA)	sc-166644	mouse	monoclonal	1:1000
muscle atrophy F-box (Atrogin-1)	ECM biosciences (Aurora, CO, USA)	AP2041	rabbit	polyclonal	1:1000
muscle RING finger protein 1 (MuRF1)	Invitrogen / Thermo Fischer Scientific (Waltham, MA, USA)	PA5-76695	rabbit	polyclonal	1:1000
Parkin	Santa Cruz Technologies (Dallas, Texas, USA)	sc-32282	mouse	monoclonal	1:500
peroxisome proliferator-activated receptor γ coactivator 1 α (PGC-1α)	Abcam (Cambridge, UK)	ab191838	rabbit	polyclonal	1:1000
ubiquitin (to identify protein ubiquitination levels)	Cytoskeleton (Denver, CO, USA)	AUB01	mouse	monoclonal	1:1000
dinitrophenyl hydrazone product (to identify protein carbonylation levels)	Merck KGaA (Darmstadt, Germany)	MAB2223	mouse	monoclonal	1:1000

## Sheet: Table S2
Supplementary Table S2. DOX impact on the morphometric (annotated at the sacrifice day) and serum biochemical parameters. Values are expressed as mean ± SD (n = 8-9). Experimental groups were statistically compared using an unpaired two-sided t-test (p<0.05). CK-MB: creatine kinase-MB.
Morphometric and serum parameters	CTRL	DOX
Whole-body weight (g)	46.560 ± 5.910	46.044 ± 5.241
Heart weight (g)	0.256 ± 0.025	0.269 ± 0.039
Tibial length (cm)	2.03 ± 0.14	2.04 ± 0.14
Heart weight-to-whole-body weight (mg/g)	5.553 ± 0.614	5.888 ± 0.902
Heart weight-to-tibial length (g/cm)	0.127 ± 0.014	0.132 ± 0.017
Total protein (g/L)	46.40 ± 4.04	47.29 ± 2.28
Albumin (g/L)	27.5 ± 3.2	27.8 ± 2.9
Glucose (mg/dL)	278.0 ± 114.4	366.1 ± 78.6
Cholesterol (mg/dL)	135.8 ± 31.3	129.7 ± 24.7
CK-MB (U/L)	76.7 ± 14.1	80.0 ± 19.0

## Sheet: Table S3
Supplementary Table S3. Label-free quantification (LFQ) intensities obtained for each sample considered in CTRL and DOX groups. Other parameters used for the quantification of the 110 proteins identified through SDS-PAGE followed by liquid chromatography coupled to tandem mass spectrometry (GeLC-MS/MS) after the pull-down of the cardiac poly-ubiquitinated proteins using cross-linked glutathione S…
LFQ intensity CTRL1	LFQ intensity CTRL2	LFQ intensity CTRL3	LFQ intensity CTRL4	LFQ intensity CTRL5	LFQ intensity CTRL6	LFQ intensity DOX1	LFQ intensity DOX2	LFQ intensity DOX3	LFQ intensity DOX4	LFQ intensity DOX5	LFQ intensity DOX6	C: Missed cleavages	C: Reverse	C: Potential contaminant	C: Protein group IDs	N: R Count	N: K Count	N: Length	N: Mass	N: PEP	N: Score	N: Intensity	N: MS/MS Count	T: Sequence	T: Proteins	T: Leading razor protein	T: Gene names	T: Protein names	T: id	T: Deamidation (NQ) site IDs	T: GlyGly (K) site IDs	T: Oxidation (M) site IDs	T: Prot_Pept
94931000	116730000	17328000	126140000	6244100	34825000	28631000	67059000	22000000	1479700	97665000	18835000	1			11	1	1	23	2092.11	7.93E-86	127.5	418710000	32	AAPAPAAAPAAAPAAAPEPERPK	A0A0G2JDW2;P09542	A0A0G2JDW2	Myl3	Myosin light chain 3	14				A0A0G2JDW2_AAPAPAAAPAAAPAAAPEPERPK
76794000	114510000	106350000	33012000	45546000	162970000	91492000	144690000	90187000	73630000	38408000	67088000	0			270	0	1	11	1204.58	2.97E-14	120.12	565340000	31	AAYFGVYDTAK	P48962	P48962	Slc25a4	ADP/ATP translocase 1	28				P48962_AAYFGVYDTAK
0	15362000	0	20457000	48556000	2439400	17331000	5017700	25439000	0	13981000	33491000	0			260	0	1	31	3305.59	1.86E-270	170.1	81646000	11	AFAGDIANQLATDAVQIFGGYGFNTEYPVEK	P45952	P45952	Acadm	Medium-chain specific acyl-CoA dehydrogenase, mitochondrial	74				P45952_AFAGDIANQLATDAVQIFGGYGFNTEYPVEK
508990	829710	0	1024200	0	2423000	1035500	1202900	1603700	1467700	0	1233300	0			289	1	0	11	1260.71	0.00032841	67.563	6045600	10	AFLTLAEDILR	P61027	P61027	Rab10	Ras-related protein Rab-10	82				P61027_AFLTLAEDILR
2305600	1517000	0	824140	0	963620	1366600	0	2408800	1186200	1189800	1489700	1			20	1	1	14	1702.85	0.00028595	37.594	7600400	10	AFVDSCLQLHETKR	A0A0R4J083;P51174	A0A0R4J083	Acadl	Long-chain specific acyl-CoA dehydrogenase, mitochondrial	90				A0A0R4J083_AFVDSCLQLHETKR
23081000	21645000	0	24839000	5712300	14887000	9996700	0	6041000	11447000	19759000	6362200	0			385	0	1	17	1722.81	8.49E-32	77.221	86626000	20	AGLEQGSDAGYLAESQK	Q8BMS1	Q8BMS1	Hadha	Trifunctional enzyme subunit alpha, mitochondrial;Long-chain enoyl-CoA hydratase;Long chain 3-hydroxyacyl-CoA dehydrogenase	102				Q8BMS1_AGLEQGSDAGYLAESQK
0	9238900	5242300	8757900	0	11464000	16309000	10726000	0	8884600	13867000	7920900	0			282	1	0	14	1405.67	1.75E-20	75.102	50300000	19	AHGGYSVFAGVGER	P56480	P56480	Atp5b	ATP synthase subunit beta, mitochondrial	119				P56480_AHGGYSVFAGVGER
18101000	19813000	12129000	18972000	11659000	16060000	21484000	28662000	26740000	17647000	32224000	13648000	0			282	1	0	19	1987.03	7.88E-49	103.75	126570000	24	AIAELGIYPAVDPLDSTSR	P56480	P56480	Atp5b	ATP synthase subunit beta, mitochondrial	128				P56480_AIAELGIYPAVDPLDSTSR
2262900	7826300	10045000	3219700	0	11770000	10814000	12265000	9951500	0	5324500	7641700	0			372	0	1	17	1755.89	6.7E-12	79.633	42084000	17	AILITGCDSGFGFSLAK	Q80XN0;D3Z2Y8	Q80XN0	Bdh1	D-beta-hydroxybutyrate dehydrogenase, mitochondrial	135				Q80XN0_AILITGCDSGFGFSLAK
13610000	26559000	0	22644000	0	25327000	6215000	19885000	34424000	20255000	0	28523000	0			369	0	1	17	1695.98	3.43E-11	75.695	120950000	19	AITQELPSLLGSIGLGK	Q7TQ48	Q7TQ48	Srl	Sarcalumenin	147				Q7TQ48_AITQELPSLLGSIGLGK
9290900	9760500	6114600	3985200	0	4976000	8982300	8103700	10504000	3371100	5075300	0	1			506	1	1	17	1679.97	6.92E-05	49.463	44029000	17	AKPVVSFIAGITAPPGR	Q9WUM5	Q9WUM5	Suclg1	Succinyl-CoA ligase [ADP/GDP-forming] subunit alpha, mitochondrial	156				Q9WUM5_AKPVVSFIAGITAPPGR
3303800	2324300	0	2630600	0	1211100	1265500	1800700	1708500	1253800	5858700	2312700	0			461	1	0	12	1325.78	1.99E-16	96.89	13085000	11	ALGVLAQLIWSR	Q9CZU6	Q9CZU6	Cs	Citrate synthase, mitochondrial	175				Q9CZU6_ALGVLAQLIWSR
2581300	11285000	4067500	3688700	0	9737900	12723000	10047000	2415700	8628600	0	6998800	0			453	1	0	24	2286.24	2.02E-80	108.89	42475000	27	ALIGMTAGATGAFVGTPAEVALIR	Q9CR62;Q5SX46	Q9CR62	Slc25a11	Mitochondrial 2-oxoglutarate/malate carrier protein	177			148	Q9CR62_ALIGMTAGATGAFVGTPAEVALIR
29049000	58375000	55663000	19692000	0	84484000	53364000	56081000	43913000	30949000	19491000	26185000	0			173	1	0	16	1940.96	8.8E-70	179.35	260070000	17	ALYSNILGEENTYLWR	G5E902;Q8VEM8	G5E902	Slc25a3	Phosphate carrier protein, mitochondrial	208	57			G5E902_ALYSNILGEENTYLWR
7265100	6043800	0	2621100	0	0	9772200	11849000	9231800	5527100	4210100	6283900	0			260	1	0	9	1152.61	0.0012059	79.469	38205000	12	ANWYFLLAR	P45952	P45952	Acadm	Medium-chain specific acyl-CoA dehydrogenase, mitochondrial	226				P45952_ANWYFLLAR
120780000	71919000	0	155630000	0	17197000	21233000	63760000	11268000	0	39590000	9354600	0			321;422	0	1	9	1089.58	6.83E-07	111.82	376520000	27	AQLEFNQIK	Q02566;Q91Z83	Q02566	Myh6;Myh7	Myosin-6;Myosin-7	255	93			Q02566_AQLEFNQIK
7517500	12277000	0	3509300	0	12682000	4059800	9191400	10272000	7501400	5470400	15124000	2			477	1	2	17	1830	3.68E-05	65.107	47108000	15	ARPEPNPVIEGDLKPAK	Q9DCJ5	Q9DCJ5	Ndufa8	NADH dehydrogenase [ubiquinone] 1 alpha subcomplex subunit 8	268				Q9DCJ5_ARPEPNPVIEGDLKPAK
9995700	10904000	10703000	5476100	9361100	16282000	0	17947000	18327000	15968000	11728000	14522000	1			281	0	2	9	983.602	0.00033893	78.377	69047000	17	ASLVPLKEK	P56135	P56135	Atp5j2	ATP synthase subunit f, mitochondrial	282				P56135_ASLVPLKEK
3267300	3596400	0	1961700	0	3004600	3436000	3778800	2941400	0	1782900	2828300	0			280	1	0	8	921.456	0.00054157	86.794	16689000	19	ATDFVVDR	P54071;D6RIL6;A0A0U1RP68	P54071	Idh2	Isocitrate dehydrogenase [NADP], mitochondrial	293				P54071_ATDFVVDR
15042000	20281000	34726000	6828700	12729000	16480000	0	0	49604000	43801000	41797000	24386000	0			472	0	1	16	1528.78	1.28E-40	149.38	116950000	13	AVAQGNLSSADVQAAK	Q9DB77	Q9DB77	Uqcrc2	Cytochrome b-c1 complex subunit 2, mitochondrial	316				Q9DB77_AVAQGNLSSADVQAAK
328260000	178620000	19640000	134860000	12709000	85339000	87994000	125280000	47241000	15523000	108870000	40769000	1			287;295;303;305	2	0	11	1197.7	1.12E-122	167.33	825540000	59	AVFPSIVGRPR	P62737;P63268;A0A494B9T3;D3YZY0;D3Z2K3;F6WX90;E9Q2D1;P68033;A0A1D5RM20;P68134;P63260;P60710;E9Q5F4;E9Q1F2;G3UZ07;G3UYG0;E9Q606;B1ATY1	P68033	Acta2;Actg2;Actc1;Actb;Acta1;Actg1	Actin, aortic smooth muscle;Actin, gamma-enteric smooth muscle;Actin, alpha cardiac muscle 1;Actin, alpha skeletal muscle;Actin, cytoplasmic 2;Actin, cytoplasmic 2, N-terminally processed;Actin, cytoplasmic 1;Actin, cytoplasmic 1, N-terminally processed	323				P68033_AVFPSIVGRPR
10430000	7937500	2974200	13693000	0	4938000	3749600	8264500	2453800	1485300	5840500	2206800	0			5	1	0	15	1714.91	7.36E-36	107.18	42203000	14	AVFVDLEPTVIDEIR	A0A0A0MQA5;P68368;A0A087WQS4;A0A087WRB4;A0A087WSB0;A0A087WSL5	A0A0A0MQA5	Tuba4a	Tubulin alpha-4A chain	324				A0A0A0MQA5_AVFVDLEPTVIDEIR
0	10738000	8940900	2148300	0	4919400	13016000	6725700	9992700	3129900	0	2477200	0			19	1	0	14	1518.86	0.00044106	53.001	34663000	11	AVQHSNVVINLIGR	A0A0R3P9C8;Q9DC69	A0A0R3P9C8	Ndufa9	NADH dehydrogenase [ubiquinone] 1 alpha subcomplex subunit 9, mitochondrial	347				A0A0R3P9C8_AVQHSNVVINLIGR
15876000	33388000	26072000	15671000	12279000	59224000	28897000	32454000	27244000	20999000	0	17515000	0			453	0	1	16	1634.86	8.59E-228	213.63	160950000	31	AVVVNAAQLASYSQSK	Q9CR62;Q5SX46	Q9CR62	Slc25a11	Mitochondrial 2-oxoglutarate/malate carrier protein	353	134;192			Q9CR62_AVVVNAAQLASYSQSK
0	27394000	0	6932500	0	34406000	27061000	35021000	20732000	14668000	8022900	15264000	0			270	0	1	9	997.451	1.08E-05	102.72	107030000	29	DEGANAFFK	P48962	P48962	Slc25a4	ADP/ATP translocase 1	424	74			P48962_DEGANAFFK
14443000	12048000	0	11908000	0	14614000	16326000	18595000	22726000	15919000	0	11075000	1			429	0	2	23	2608.34	9.13E-37	92.792	81631000	19	DFIYVSQDPKDQLLLGPTYATPK	Q99JY0	Q99JY0	Hadhb	Trifunctional enzyme subunit beta, mitochondrial;3-ketoacyl-CoA thiolase	431				Q99JY0_DFIYVSQDPKDQLLLGPTYATPK
62947000	152420000	177750000	49346000	28574000	145740000	77179000	89582000	126920000	59285000	0	56146000	0			270	0	1	13	1218.66	1.2E-11	93.345	548490000	39	DFLAGGIAAAVSK	P48962	P48962	Slc25a4	ADP/ATP translocase 1	432				P48962_DFLAGGIAAAVSK
7878000	17730000	17503000	6405200	28574000	18007000	0	25465000	18977000	18598000	41801000	16477000	0			277	0	1	13	1218.66	1.89E-05	82.171	96251000	25	DFLAGGVAAAISK	P51881	P51881	Slc25a5	ADP/ATP translocase 2;ADP/ATP translocase 2, N-terminally processed	433				P51881_DFLAGGVAAAISK
23197000	25946000	0	16550000	10720000	14992000	10204000	14894000	30526000	14938000	9059500	11685000	0			389	1	0	13	1442.67	1.73E-134	172.69	110370000	18	DFSATDLTEFAAR	Q8BWT1	Q8BWT1	Acaa2	3-ketoacyl-CoA thiolase, mitochondrial	437				Q8BWT1_DFSATDLTEFAAR
12542000	17281000	12695000	19383000	17762000	10984000	8667000	29070000	16201000	16939000	29932000	27369000	0			200;201;76	0	1	12	1293.64	1.72E-48	143.45	111830000	21	DFTPAAQAAFQK	P02088;A8DUK4;P02089	P02088	Hbb-b1;Hbbt1;Hbb-b2	Hemoglobin subunit beta-1;Hemoglobin subunit beta-2	438				P02088_DFTPAAQAAFQK
8123900	17366000	16583000	8891600	17133000	11355000	7880300	12870000	20829000	21665000	6814500	15768000	0			281	1	0	12	1237.61	7.06E-19	108.98	81047000	29	DFTPSGIAGAFR	P56135;F8WHP8	P56135	Atp5j2	ATP synthase subunit f, mitochondrial	439				P56135_DFTPSGIAGAFR
13839000	7652100	0	20055000	0	20212000	4926400	2129000	2841100	4919500	14031000	4466400	2			156;192	1	2	19	1979.95	5.19E-59	87.85	55597000	17	DGSDITANDKYGLAAEGKR	Q3UIK0;E9Q9T8;O70468	Q3UIK0	Mybpc3	Myosin-binding protein C, cardiac-type	454				Q3UIK0_DGSDITANDKYGLAAEGKR
73674000	63196000	0	134230000	0	10590000	12882000	26018000	15151000	0	19177000	5985600	0			226;227;321;345;346;422;71	0	1	11	1244.65	5.44E-13	111.61	269780000	22	DIDDLELTLAK	Q02566;Q91Z83;Q5SX39;A2AQP0;P13541;P13542;Q5SX40	Q02566	Myh6;Myh7;Myh4;Myh7b;Myh3;Myh8;Myh1	Myosin-6;Myosin-7;Myosin-4;Myosin-7B;Myosin-3;Myosin-8;Myosin-1	463				Q02566_DIDDLELTLAK
0	6873800	2955000	3553800	0	884810	7199500	4106900	5688200	5578200	0	5151700	1			378	1	1	15	1734.88	8.71E-33	98.943	23094000	12	DIEVTKEEFAQSAIR	Q8BH59	Q8BH59	Slc25a12	Calcium-binding mitochondrial carrier protein Aralar1	466				Q8BH59_DIEVTKEEFAQSAIR
7466800	12977000	12308000	14540000	0	0	14038000	14259000	827860	630700	8295200	11713000	1			188	1	1	21	2190.19	1.75E-49	80.156	58097000	17	DIVPGDIVEIAVGDKVPADIR	O55143	O55143	Atp2a2	Sarcoplasmic/endoplasmic reticulum calcium ATPase 2	480				O55143_DIVPGDIVEIAVGDKVPADIR
6526100	7222700	15140000	8572800	0	0	20102000	14303000	13590000	12004000	0	16561000	1			80	1	1	21	2176.17	7.2E-13	72.265	65508000	12	DIVPGDIVEVAVGDKVPADLR	B1ATS4;B1ATS5;E9Q559;Q64518	B1ATS4	Atp2a3	Calcium-transporting ATPase;Sarcoplasmic/endoplasmic reticulum calcium ATPase 3	482				B1ATS4_DIVPGDIVEVAVGDKVPADLR
25984000	25002000	7559400	11632000	0	11729000	16828000	8337900	0	0	6404600	8506500	0			280	0	1	13	1382.7	0.0006447	55.196	82821000	16	DLAGCIHGLSNVK	P54071	P54071	Idh2	Isocitrate dehydrogenase [NADP], mitochondrial	491				P54071_DLAGCIHGLSNVK
10282000	9174300	0	8253800	0	7606500	6061900	10590000	0	3369800	6570700	4314200	1			374	1	1	19	2144.15	1.92E-24	88.264	39034000	10	DLDKPFLLPVESVYSIPGR	Q8BFR5;A0A0U1RNQ6	Q8BFR5	Tufm	Elongation factor Tu, mitochondrial	495				Q8BFR5_DLDKPFLLPVESVYSIPGR
405340000	208280000	0	489340000	18875000	62020000	51202000	103900000	0	0	110960000	42748000	0			227;321;345;422	1	0	17	1837.92	0	243.11	1127300000	41	DLEEATLQHEATAAALR	Q02566;Q91Z83;Q5SX39;P13542	Q02566	Myh6;Myh7;Myh4;Myh8	Myosin-6;Myosin-7;Myosin-4;Myosin-8	498				Q02566_DLEEATLQHEATAAALR
1090100	5433400	9109400	4294000	0	8658500	7061400	4076300	0	821440	2655800	3268300	0			235	1	0	14	1538.78	1.14E-06	80.763	24077000	16	DLGATWVVLGHSER	P17751;H7BXC3	P17751	Tpi1	Triosephosphate isomerase	503				P17751_DLGATWVVLGHSER
12251000	7807600	0	12445000	0	2822900	2115600	7565700	2568400	0	8736800	2121900	0			179	1	0	16	1940.96	3.44E-09	75.479	37540000	14	DLNELQTLIEAHFENR	K3W4R6;K3W4R7;Q6P3Z7;J3QQ13;P50752;A0A087WRX3	K3W4R6	Tnnt2	Troponin T, cardiac muscle	515				K3W4R6_DLNELQTLIEAHFENR
348070000	42458000	23846000	101910000	15156000	7104900	21271000	94387000	17363000	0	13656000	22084000	0			287;295;303;305;375	0	1	8	997.479	1.99E-121	148.07	590160000	38	DLTDYLMK	P62737;P63268;A0A494B9T3;D3YZY0;A0A0U1RQ96;D3Z2K3;P68033;P68134;P63260;P60710;E9Q5F4;E9Q1F2;G3UZ07;Q8BFZ3	P68033	Acta2;Actg2;Actc1;Acta1;Actg1;Actb;Actbl2	Actin, aortic smooth muscle;Actin, gamma-enteric smooth muscle;Actin, alpha cardiac muscle 1;Actin, alpha skeletal muscle;Actin, cytoplasmic 2;Actin, cytoplasmic 2, N-terminally processed;Actin, cytoplasmic 1;Actin, cytoplasmic 1, N-terminally processed;Beta-actin-like protein 2	522			81	P68033_DLTDYLMK
7844700	12484000	20773000	6286700	0	20345000	0	0	10068000	6989200	9151400	10981000	0			448	0	1	14	1671.81	1.25E-32	105.86	54492000	13	DLVPDLSNFYAQYK	Q9CQA3	Q9CQA3	Sdhb	Succinate dehydrogenase [ubiquinone] iron-sulfur subunit, mitochondrial	524				Q9CQA3_DLVPDLSNFYAQYK
389700000	53538000	3227000	104180000	21011000	0	5859100	74263000	5260000	4515700	4889200	10088000	0			295;303	1	0	21	2227.06	0	258.23	583640000	46	DLYANNVLSGGTTMYPGIADR	P62737;P63268;P68033	P68033	Acta2;Actg2;Actc1	Actin, aortic smooth muscle;Actin, gamma-enteric smooth muscle;Actin, alpha cardiac muscle 1	527	88;89		84	P68033_DLYANNVLSGGTTMYPGIADR
12684000	21912000	4537200	7912400	4164900	2502700	5420300	1426600	19148000	6890900	3545900	6166200	0			282	1	0	16	1920.96	0	279.62	60578000	14	DQEGQDVLLFIDNIFR	P56480	P56480	Atp5b	ATP synthase subunit beta, mitochondrial	546				P56480_DQEGQDVLLFIDNIFR
7813000	14322000	10355000	4659300	0	2520300	10632000	9567600	12892000	4410400	0	1799900	0			429	0	1	13	1415.77	5.73E-31	130.01	51882000	13	DQLLLGPTYATPK	Q99JY0	Q99JY0	Hadhb	Trifunctional enzyme subunit beta, mitochondrial;3-ketoacyl-CoA thiolase	550				Q99JY0_DQLLLGPTYATPK
2226700	3765100	4444100	1581900	3226300	5017600	0	3399600	4001200	2608800	0	3566300	0			468	1	0	11	1275.63	8.35E-13	117.89	17512000	12	DSDSILETLQR	Q9D6J6;M0QWP9	Q9D6J6	Ndufv2	NADH dehydrogenase [ubiquinone] flavoprotein 2, mitochondrial	555				Q9D6J6_DSDSILETLQR
10163000	8211100	0	17874000	0	9553100	9431400	9932000	7851800	5167800	7817000	8446700	1			156;192	1	1	17	1998.99	2.79E-51	95.767	57277000	15	DSKLEAPAEEDVWEILR	Q3UIK0;E9Q9T8;Q3TF37;O70468	Q3UIK0	Mybpc3	Myosin-binding protein C, cardiac-type	559				Q3UIK0_DSKLEAPAEEDVWEILR
3098400	3975400	7223700	1524600	0	2931800	0	7281600	5388800	4612100	4532000	3923600	0			464	1	0	7	820.444	0.0012178	99.919	23005000	27	DVATFLR	Q9D0M3	Q9D0M3	Cyc1	Cytochrome c1, heme protein, mitochondrial	578				Q9D0M3_DVATFLR
14268000	17063000	10192000	0	0	16089000	13419000	0	13164000	12843000	9641300	9008100	1			276	1	1	20	2118.04	4.06E-40	100.67	67636000	11	EATQAVLDKPETLSSDASTR	P50544	P50544	Acadvl	Very long-chain specific acyl-CoA dehydrogenase, mitochondrial	630				P50544_EATQAVLDKPETLSSDASTR
65675000	58441000	35194000	53429000	0	52647000	116440000	43225000	65638000	55780000	52066000	64327000	0			322	1	0	13	1552.73	1.52E-25	111.79	386240000	41	EAYPGDVFYLHSR	Q03265;D3Z6F5	Q03265	Atp5a1	ATP synthase subunit alpha, mitochondrial;ATP synthase subunit alpha	633				Q03265_EAYPGDVFYLHSR
2697900	4026800	7748300	3576400	0	0	9546300	3303100	7484600	5258800	4405000	6160000	0			407	1	0	11	1331.64	4.69E-06	88.496	27965000	9	EFDDLPLAEQR	Q8R429	Q8R429	Atp2a1	Sarcoplasmic/endoplasmic reticulum calcium ATPase 1	656				Q8R429_EFDDLPLAEQR
0	8632600	0	7853600	7252600	8373800	5360100	6617700	7956500	4911000	0	5069400	0			188	1	0	11	1277.59	5.27E-38	163.32	32899000	16	EFDELSPSAQR	O55143	O55143	Atp2a2	Sarcoplasmic/endoplasmic reticulum calcium ATPase 2	657				O55143_EFDELSPSAQR
56953000	94808000	90453000	33411000	49257000	161890000	67070000	108250000	82483000	60059000	40229000	67037000	0			270	0	1	11	1252.58	3.5E-14	119.68	468790000	61	EFNGLGDCLTK	P48962	P48962	Slc25a4	ADP/ATP translocase 1	662	75			P48962_EFNGLGDCLTK
1739600	2450500	0	1244000	0	3065000	1955300	1640900	3247800	1928900	0	1658200	0			463	1	0	11	1330.66	0.00032841	67.563	11667000	11	EGIECEVINLR	Q9D051	Q9D051	Pdhb	Pyruvate dehydrogenase E1 component subunit beta, mitochondrial	672				Q9D051_EGIECEVINLR
439710000	1078600000	596510000	366830000	197330000	1113300000	783110000	189880000	1189900000	919850000	1017000000	604500000	1			144	1	1	13	1572.82	0.0037652	36.284	4279500000	21	EGQLMEKELLDLR	G3X9L9;E9Q1A0;Q80YT7	G3X9L9	Pde4dip	Myomegalin	680				G3X9L9_EGQLMEKELLDLR
5007700	4145700	1442300	3908400	0	1642600	2504600	3765400	1059800	944910	0	3687500	0			217;293	0	1	12	1313.73	2.01E-05	89.827	18013000	12	EHALLAYTLGVK	P10126;D3Z3I8;D3YZ68;P62631	P62631	Eef1a1;Eef1a2	Elongation factor 1-alpha 1;Elongation factor 1-alpha 2	685				P62631_EHALLAYTLGVK
4061000	5382500	0	5324800	0	5721700	3818000	3173200	4021400	3208600	3233600	3168100	0			153	1	0	15	1492.76	0.0003031	37.555	24009000	13	EIAGATPHITAAEGR	E9Q800;Q8CAQ8;E9QAY6;A0A0U1RP81	E9Q800	Immt	MICOS complex subunit Mic60	691				E9Q800_EIAGATPHITAAEGR
3445200	2717700	2837000	2888500	0	3833100	4314500	7457600	0	3006900	7210400	3294600	0			482	1	0	10	1101.57	0.0020514	74.92	23947000	13	EIDGGLETLR	Q9DCW4;A0A0U1RNP5;A0A0N4SVE0;A0A0U1RNK9;A0A0U1RNR3	Q9DCW4	Etfb	Electron transfer flavoprotein subunit beta	692				Q9DCW4_EIDGGLETLR
25269000	43039000	64262000	20869000	32208000	40943000	0	39298000	76413000	59734000	65367000	78060000	1			454	2	0	22	2562.23	2.17E-12	65.25	258070000	24	EIDQEAAVEVSQLRDPQHDLDR	Q9CR68	Q9CR68	Uqcrfs1	Cytochrome b-c1 complex subunit Rieske, mitochondrial;Cytochrome b-c1 complex subunit 11	694				Q9CR68_EIDQEAAVEVSQLRDPQHDLDR
522580000	55897000	38825000	162420000	34644000	14040000	42264000	174170000	21580000	11708000	27545000	49732000	0			287;295;303;305	0	1	11	1160.61	4.69E-13	109.66	929950000	48	EITALAPSTMK	P62737;P63268;P68033;P68134;P63260;P60710;E9Q1F2;B1ATY1;F8WGM8	P68033	Acta2;Actg2;Actc1;Acta1;Actg1;Actb	Actin, aortic smooth muscle;Actin, gamma-enteric smooth muscle;Actin, alpha cardiac muscle 1;Actin, alpha skeletal muscle;Actin, cytoplasmic 2;Actin, cytoplasmic 2, N-terminally processed;Actin, cytoplasmic 1;Actin, cytoplasmic 1, N-terminally processed	708			82	P68033_EITALAPSTMK
3723100	6985500	7281200	3456000	6928000	7508900	6438500	8748200	11024000	9398500	4297700	8444700	0			324	0	1	12	1330.66	8.15E-07	87.298	39850000	12	ELAEAQDDSILK	Q06185	Q06185	Atp5i	ATP synthase subunit e, mitochondrial	720				Q06185_ELAEAQDDSILK
3998200	4953300	3825000	4332300	2860400	5358400	8626200	4746100	6118100	4800000	5140500	5783000	0			322	1	0	7	814.455	0.00060015	100.74	32261000	30	ELIIGDR	Q03265;D3Z6F5	Q03265	Atp5a1	ATP synthase subunit alpha, mitochondrial;ATP synthase subunit alpha	737				Q03265_ELIIGDR
38163000	32495000	0	39999000	0	3035700	5942200	17963000	6098100	0	6792700	1609200	0			226;227;321;345;346;422	0	1	15	1502.76	5.89E-203	181.66	116800000	19	ENQSILITGESGAGK	Q02566;Q91Z83;Q5SX39;P13541;P13542;Q5SX40	Q02566	Myh6;Myh7;Myh4;Myh3;Myh8;Myh1	Myosin-6;Myosin-7;Myosin-4;Myosin-3;Myosin-8;Myosin-1	774				Q02566_ENQSILITGESGAGK
13750000	11349000	7790100	5018300	0	8534200	14316000	11297000	10775000	6267400	6428300	7208500	0			260	0	1	12	1232.64	4.07E-47	142	61333000	17	ENVLIGEGAGFK	P45952	P45952	Acadm	Medium-chain specific acyl-CoA dehydrogenase, mitochondrial	777				P45952_ENVLIGEGAGFK
0	149440000	126750000	45863000	0	194740000	136220000	244090000	0	104820000	66391000	89135000	0			270	1	0	9	1168.57	3.85E-48	153.78	577970000	20	EQGFLSFWR	P48962	P48962	Slc25a4	ADP/ATP translocase 1	787				P48962_EQGFLSFWR
7351700	15083000	12267000	5664800	0	15051000	8170600	10869000	13570000	10514000	0	0	0			277	1	0	9	1120.57	0.00027016	89.698	53024000	11	EQGVLSFWR	P51881	P51881	Slc25a5	ADP/ATP translocase 2;ADP/ATP translocase 2, N-terminally processed	788				P51881_EQGVLSFWR
49213000	47496000	0	42400000	0	0	66027000	17856000	33658000	58980000	27324000	23248000	0			322	1	0	22	2337.16	0	240.04	250780000	22	EVAAFAQFGSDLDAATQQLLSR	Q03265;D3Z6F5	Q03265	Atp5a1	ATP synthase subunit alpha, mitochondrial;ATP synthase subunit alpha	822				Q03265_EVAAFAQFGSDLDAATQQLLSR
2687100	6384800	5643600	1855300	0	2993300	3264900	2671700	3745900	2086500	0	1462000	0			372	1	0	12	1371.71	5.77E-05	74.162	19413000	17	EVAEVNLWGTVR	Q80XN0;D3Z2Y8	Q80XN0	Bdh1	D-beta-hydroxybutyrate dehydrogenase, mitochondrial	826				Q80XN0_EVAEVNLWGTVR
29128000	22163000	0	13019000	0	9674800	17914000	20848000	22616000	11838000	15544000	0	0			362	0	1	14	1484.81	3.84E-57	171.92	108200000	12	EVENVAITALEGLK	Q6P8J7	Q6P8J7	Ckmt2	Creatine kinase S-type, mitochondrial	831				Q6P8J7_EVENVAITALEGLK
8169400	4064500	0	8889000	0	2734600	2188800	4064600	2565900	0	3519300	2657600	0			519	0	1	10	1137.61	0.0010892	76.827	25413000	4	FALFDLVEGK	Z4YJF5;Q62234	Z4YJF5	Myom1	Myomesin-1	867				Z4YJF5_FALFDLVEGK
12359000	17901000	11974000	7678200	8580200	17869000	15016000	7479100	14739000	13700000	9899500	13906000	0			415	1	0	16	1607.78	5.02E-70	142.91	77148000	19	FASEIAGVDDLGTTGR	Q91VD9	Q91VD9	Ndufs1	NADH-ubiquinone oxidoreductase 75 kDa subunit, mitochondrial	871				Q91VD9_FASEIAGVDDLGTTGR
10306000	15812000	0	5271700	0	11061000	13583000	6603100	13585000	7612400	7156500	0	0			402	0	1	13	1404.79	1.14E-19	126.71	57950000	12	FASEITPITISVK	Q8QZT1	Q8QZT1	Acat1	Acetyl-CoA acetyltransferase, mitochondrial	872				Q8QZT1_FASEITPITISVK
1224400	2570500	4359500	1191600	0	0	3045600	4799300	3449100	2641300	0	3418800	0			480	1	0	14	1711.8	4.93E-14	94.297	14529000	11	FDLNSPWEAFPAYR	Q9DCT2	Q9DCT2	Ndufs3	NADH dehydrogenase [ubiquinone] iron-sulfur protein 3, mitochondrial	886				Q9DCT2_FDLNSPWEAFPAYR
6709700	9937100	6802700	4419900	0	9181600	8929000	5379900	9879900	6680000	4479100	6812800	0			415	1	0	9	1063.55	0.0052215	57.281	44351000	16	FEAPLFNAR	Q91VD9	Q91VD9	Ndufs1	NADH-ubiquinone oxidoreductase 75 kDa subunit, mitochondrial	887				Q91VD9_FEAPLFNAR
1658900	4013100	4652200	1249100	0	8784200	0	4075600	3584400	3095200	2384900	3343100	0			480	1	0	11	1365.77	5.92E-13	98.249	18607000	12	FEIVYNLLSLR	Q9DCT2	Q9DCT2	Ndufs3	NADH dehydrogenase [ubiquinone] iron-sulfur protein 3, mitochondrial	893				Q9DCT2_FEIVYNLLSLR
125590000	107840000	57645000	119880000	0	43553000	108240000	8540600	130760000	102160000	0	106880000	0			322	1	0	21	2409.26	4.58E-66	119.87	518970000	22	FENAFLSHVISQHQSLLGNIR	Q03265;D3Z6F5	Q03265	Atp5a1	ATP synthase subunit alpha, mitochondrial;ATP synthase subunit alpha	894	114			Q03265_FENAFLSHVISQHQSLLGNIR
18754000	32092000	0	10961000	0	37421000	18815000	27639000	27894000	20662000	10267000	12071000	0			173	0	1	8	1035.51	0.00054492	86.953	128130000	14	FGFYEVFK	G5E902;Q8VEM8	G5E902	Slc25a3	Phosphate carrier protein, mitochondrial	908				G5E902_FGFYEVFK
3313900	4234100	0	2691700	0	7468800	0	2431300	5181100	4962300	2607800	3973500	0			498	0	1	22	2118.17	0.00053692	62.378	20232000	11	FGLGSIAGAVGATAVYPIDLVK	Q9QXX4	Q9QXX4	Slc25a13	Calcium-binding mitochondrial carrier protein Aralar2	917				Q9QXX4_FGLGSIAGAVGATAVYPIDLVK
5686100	8107900	5453900	5223400	0	11645000	0	0	7312000	7397900	4279300	8250300	0			369	0	1	8	981.492	2.9E-05	122.74	35726000	18	FGQNFLEK	Q7TQ48	Q7TQ48	Srl	Sarcalumenin	922				Q7TQ48_FGQNFLEK
5180300	6450100	0	4448800	0	3315400	5368600	16924000	5838300	7333700	8380300	0	0			414	0	1	12	1251.71	0.00029956	77.677	39200000	13	FLASVSTVLTSK	Q91VB8;P01942	Q91VB8	haemaglobin alpha 2;Hba	Hemoglobin subunit alpha	943				Q91VB8_FLASVSTVLTSK
8121300	7046900	0	8135800	0	4170500	0	6302500	8056100	3637700	7469600	4972800	0			430	0	1	11	1267.61	0.00033177	79.148	38126000	12	FNPETDFLTGK	Q99KI0	Q99KI0	Aco2	Aconitate hydratase, mitochondrial	965				Q99KI0_FNPETDFLTGK
21979000	23053000	0	21043000	0	17965000	21300000	16854000	27799000	18332000	28526000	14647000	0			282	1	0	14	1434.75	5.04E-82	180.88	126300000	18	FTQAGSEVSALLGR	P56480	P56480	Atp5b	ATP synthase subunit beta, mitochondrial	991				P56480_FTQAGSEVSALLGR
7419300	7087900	0	7054700	0	0	8547200	7829800	6672800	5443600	6659700	7419700	0			385	0	1	9	1039.53	0.0027528	70.525	39593000	16	FVDLYGAQK	Q8BMS1	Q8BMS1	Hadha	Trifunctional enzyme subunit alpha, mitochondrial;Long-chain enoyl-CoA hydratase;Long chain 3-hydroxyacyl-CoA dehydrogenase	993				Q8BMS1_FVDLYGAQK
12004000	6937500	0	10405000	0	6404500	3789000	3039900	0	2270700	3515800	3793900	0			327	1	0	15	1802.87	4.45E-06	57.679	33335000	11	FWLQAEHLSPDASFR	Q14BI5	Q14BI5	Myom2		1002				Q14BI5_FWLQAEHLSPDASFR
11649000	18274000	21303000	18072000	25553000	30979000	25028000	19326000	24440000	21205000	9650300	20206000	0			18	0	1	10	1220.57	2.9E-08	101.11	123470000	21	FYSVNVDYSK	A0A0N4SVQ1;Q62425	A0A0N4SVQ1	Ndufa4	Cytochrome c oxidase subunit NDUFA4	1005				A0A0N4SVQ1_FYSVNVDYSK
62655000	92642000	0	46315000	56961000	98864000	76478000	38875000	76597000	56619000	55197000	0	0			34;6	0	1	15	1368.74	3.74E-51	132.17	382210000	27	GAAQNIIPASTGAAK	A0A0A0MQF6;P16858;S4R1W1;S4R257;A0A1D5RLD8	A0A0A0MQF6	Gapdh;Gm3839	Glyceraldehyde-3-phosphate dehydrogenase	1007				A0A0A0MQF6_GAAQNIIPASTGAAK
8609000	13926000	10949000	8031400	7776000	15246000	1380600	0	14003000	2498800	3835400	14591000	0			270	1	0	14	1657.72	5.14E-127	164.64	54950000	25	GADIMYTGTLDCWR	P48962	P48962	Slc25a4	ADP/ATP translocase 1	1008			71	P48962_GADIMYTGTLDCWR
23138000	61206000	60976000	18318000	9160500	47261000	0	32953000	38690000	19833000	9584600	14420000	0			270	0	1	9	977.518	6.36E-06	100.02	180000000	25	GDQALSFLK	P48962	P48962	Slc25a4	ADP/ATP translocase 1	1021				P48962_GDQALSFLK
88700000	70876000	27425000	0	210000000	122000000	50897000	22226000	688290000	0	359230000	499490000	1			270	0	2	22	2178.17	0	285.5	876760000	19	GDQALSFLKDFLAGGIAAAVSK	P48962	P48962	Slc25a4	ADP/ATP translocase 1	1022				P48962_GDQALSFLKDFLAGGIAAAVSK
4209300	6019900	4474200	3864600	0	6542400	8818800	4503600	5625200	4101600	3257400	3876500	0			398	1	0	13	1328.67	9.75E-20	109.42	31248000	17	GEGGILINSQGER	Q8K2B3	Q8K2B3	Sdha	Succinate dehydrogenase [ubiquinone] flavoprotein subunit, mitochondrial	1031				Q8K2B3_GEGGILINSQGER
0	4422800	2892000	1978000	2201700	8744600	0	6880300	4189700	2693800	2589700	3323200	0			453	1	0	8	973.466	8.03E-05	97.071	20061000	18	GFTPYYAR	Q9CR62	Q9CR62	Slc25a11	Mitochondrial 2-oxoglutarate/malate carrier protein	1044				Q9CR62_GFTPYYAR
5150900	4855600	3925300	2335700	0	3121500	8244900	6540200	5586700	2914000	2228600	0	0			260	1	0	8	905.461	0.00099776	77.058	27725000	20	GIAFEDVR	P45952	P45952	Acadm	Medium-chain specific acyl-CoA dehydrogenase, mitochondrial	1069				P45952_GIAFEDVR
6762000	7092800	0	906430	0	11150000	9957200	14595000	15376000	7194500	4326500	11252000	1			173	1	1	16	1751.92	7.73E-10	79.771	44570000	19	GIFNGFSITLKEDGVR	G5E902;Q8VEM8	G5E902	Slc25a3	Phosphate carrier protein, mitochondrial	1078	58			G5E902_GIFNGFSITLKEDGVR
8723900	6498500	0	9570600	0	10227000	8857900	9448500	13320000	10886000	21692000	9300400	0			482	1	0	21	2141.16	4.68E-18	83.849	62153000	12	GIHVEIPGAQAESLGPLQVAR	Q9DCW4;A0A0U1RNP5;A0A0N4SVE0;A0A0U1RNR3;A0A0N4SWE9	Q9DCW4	Etfb	Electron transfer flavoprotein subunit beta	1081				Q9DCW4_GIHVEIPGAQAESLGPLQVAR
48667000	43769000	18625000	30368000	0	33668000	67118000	45602000	0	33837000	36798000	34447000	1			322	2	0	14	1437.84	4.94E-30	121.66	244010000	23	GIRPAINVGLSVSR	Q03265;D3Z6F5	Q03265	Atp5a1	ATP synthase subunit alpha, mitochondrial;ATP synthase subunit alpha	1092				Q03265_GIRPAINVGLSVSR
12401000	23767000	16500000	8502300	0	33536000	17471000	11309000	17303000	11852000	7792700	0	0			453	1	0	12	1219.69	5.77E-05	83.647	92486000	14	GIYTGLSAGLLR	Q9CR62;Q5SX46;Q5SX48	Q9CR62	Slc25a11	Mitochondrial 2-oxoglutarate/malate carrier protein	1101				Q9CR62_GIYTGLSAGLLR
3258200	2606300	1811100	1975600	3207200	3475400	0	9066600	3003500	3823900	3141500	5673800	1			280	1	1	11	1227.66	1.89E-12	99.283	21738000	19	GKLDGNQDLIR	P54071	P54071	Idh2	Isocitrate dehydrogenase [NADP], mitochondrial	1105				P54071_GKLDGNQDLIR
4488500	4096600	8961300	7933700	0	6473500	6026300	11459000	7980900	3394800	0	4640400	0			434	0	1	16	1793.02	0.00012029	80.69	39805000	12	GLLPEELTPLILETQK	Q99LC5	Q99LC5	Etfa	Electron transfer flavoprotein subunit alpha, mitochondrial	1125				Q99LC5_GLLPEELTPLILETQK
7284200	9562700	0	5482600	0	10436000	7710400	7643400	10357000	9380700	0	7328600	0			498	0	1	13	1333.8	8.69E-06	84.17	41111000	20	GLLPQLLGVAPEK	Q9QXX4	Q9QXX4	Slc25a13	Calcium-binding mitochondrial carrier protein Aralar2	1126				Q9QXX4_GLLPQLLGVAPEK
16059000	21489000	41741000	4359100	0	16231000	17216000	21392000	21091000	0	8171100	1716400	0			464	1	0	12	1297.7	6.23E-07	90.108	91518000	20	GLLSSLDHTSIR	Q9D0M3;A0A2R8VHK1	Q9D0M3	Cyc1	Cytochrome c1, heme protein, mitochondrial	1127				Q9D0M3_GLLSSLDHTSIR
6296500	9838300	17567000	3528500	0	10961000	3792700	0	26852000	24023000	21071000	21451000	1			464	2	0	13	1453.8	7.62E-05	59.57	64465000	14	GLLSSLDHTSIRR	Q9D0M3;A0A2R8VHK1	Q9D0M3	Cyc1	Cytochrome c1, heme protein, mitochondrial	1128				Q9D0M3_GLLSSLDHTSIRR
7260700	12931000	8795900	7324000	0	15500000	15984000	10269000	14245000	9772900	8813900	11518000	0			415	1	0	14	1610.79	7.1E-34	125.22	64871000	13	GLLTYTSWEDALSR	Q91VD9	Q91VD9	Ndufs1	NADH-ubiquinone oxidoreductase 75 kDa subunit, mitochondrial	1129				Q91VD9_GLLTYTSWEDALSR
3221800	3901500	0	1573000	2871700	3948600	27782000	17461000	5273600	2428000	2196300	3890600	0			61	0	1	9	958.545	7.8E-58	127.12	41028000	22	GLTSVINQK	A0A6I8MX27;P16125	A0A6I8MX27	Ldhb	L-lactate dehydrogenase B chain	1136				A0A6I8MX27_GLTSVINQK
1120400	2866200	0	1104200	0	1500300	3578900	6908900	0	2208600	2540300	1393700	0			436	0	1	19	1640.95	0.00047313	60.49	13528000	12	GLVAVVTGGASGLGLATAK	Q99N15;A2AFQ2	Q99N15	Hsd17b10		1137				Q99N15_GLVAVVTGGASGLGLATAK
704200	4592100	0	1182700	0	1293700	1497200	3450800	910510	0	5356800	2846400	0			212	0	1	13	1478.85	1.1E-19	103.7	11195000	10	GLVLIAFSQYLQK	P07724	P07724	Alb	Serum albumin	1139				P07724_GLVLIAFSQYLQK
1006800	2081600	1654400	1311800	0	0	2740900	2365300	1736700	1588400	2303400	2492600	0			467	1	0	8	851.559	0.0055965	59.641	11193000	20	GLVVPVIR	Q9D2G2	Q9D2G2	Dlst	Dihydrolipoyllysine-residue succinyltransferase component of 2-oxoglutarate dehydrogenase complex, mitochondrial	1144				Q9D2G2_GLVVPVIR
12362000	25599000	32044000	11169000	19013000	44019000	29340000	29045000	29211000	24016000	18074000	31145000	0			270;277	1	0	8	855.493	1.94E-10	132.72	149210000	38	GNLANVIR	P48962;Q3V132;P51881	P48962	Slc25a4;Slc25a31;Slc25a5	ADP/ATP translocase 1;ADP/ATP translocase 4;ADP/ATP translocase 4, N-terminally processed;ADP/ATP translocase 2;ADP/ATP translocase 2, N-terminally processed	1158				P48962_GNLANVIR
12721000	11510000	17990000	0	0	9234400	9905400	0	24381000	20997000	24444000	13929000	0			472	0	1	14	1418.74	1.42E-10	105.46	68066000	13	GNNTTSLLSQSVAK	Q9DB77	Q9DB77	Uqcrc2	Cytochrome b-c1 complex subunit 2, mitochondrial	1161	141;142			Q9DB77_GNNTTSLLSQSVAK
4594000	3248800	13477000	8291300	0	5627400	2055500	15087000	7483300	3231200	5983300	12818000	0			204	0	1	17	1785.91	3.38E-11	57.173	40972000	20	GQHAAEIQPLAQSHATK	P04247;A0A2R8W6F8	P04247	Mb	Myoglobin	1172				P04247_GQHAAEIQPLAQSHATK
159840000	97188000	7779600	221430000	0	20359000	0	33639000	16913000	3446500	51200000	13721000	0			321	0	1	16	1710.89	4.15E-160	171.32	465210000	28	GQSVQQVYYSIGALAK	Q02566	Q02566	Myh6	Myosin-6	1177				Q02566_GQSVQQVYYSIGALAK
12917000	10913000	17706000	4570400	7541400	10653000	15523000	22469000	11362000	4806900	4194900	14609000	0			173	1	0	8	928.495	1.57E-10	101.33	75304000	34	GVAPLWMR	G5E902;Q8VEM8	G5E902	Slc25a3	Phosphate carrier protein, mitochondrial	1212			59	G5E902_GVAPLWMR
0	2842600	1265800	1488100	0	2486500	3862300	4207100	2859000	2062900	1293900	2147200	0			389	0	1	8	803.491	0.0036347	69.383	13152000	23	GVFIVAAK	Q8BWT1	Q8BWT1	Acaa2	3-ketoacyl-CoA thiolase, mitochondrial	1216				Q8BWT1_GVFIVAAK
1780500	2287900	1517900	2037000	0	1621400	1127000	1476700	1405300	1130800	0	0	0			224	1	0	14	1512.78	7.6E-06	72.006	8644300	10	GVVDSEDLPLNISR	P11499;E9Q3D6;P07901	P11499	Hsp90ab1;Hsp90aa1	Heat shock protein HSP 90-beta;Heat shock protein HSP 90-alpha	1231				P11499_GVVDSEDLPLNISR
31011000	22117000	2231500	32785000	0	2411800	4378300	5643500	3664200	0	0	1575900	0			40;488;62	1	0	11	1420.7	6.12E-105	167.97	82797000	11	GYEEWLLNEIR	A0A1L1SV25;P57780;E9Q2W9;A1BN54;Q7TPR4;Q9JI91	Q9JI91	Actn4;Actn1;Actn2	Alpha-actinin-4;Alpha-actinin-1;Alpha-actinin-2	1243				Q9JI91_GYEEWLLNEIR
1467600	302010000	47441000	218480000	0	107320000	103820000	196110000	0	26502000	113340000	45561000	0			295;303;305	1	0	10	1129.54	1.27E-66	156.75	680630000	25	GYSFVTTAER	P62737;P63268;A0A494B9T3;D3YZY0;A0A0U1RQ96;P68033;P68134	P68033	Acta2;Actg2;Actc1;Acta1	Actin, aortic smooth muscle;Actin, gamma-enteric smooth muscle;Actin, alpha cardiac muscle 1;Actin, alpha skeletal muscle	1253				P68033_GYSFVTTAER
282900000	147120000	14426000	325690000	9691100	34587000	32617000	54609000	22609000	0	67709000	20177000	0			227;321;345;346;422	1	0	17	1893.92	0	237.46	761050000	44	HADSVAELGEQIDNLQR	Q02566;Q91Z83;Q5SX39;P13542;Q5SX40	Q02566	Myh6;Myh7;Myh4;Myh8;Myh1	Myosin-6;Myosin-7;Myosin-4;Myosin-8;Myosin-1	1259				Q02566_HADSVAELGEQIDNLQR
64828000	50023000	31613000	38968000	10084000	41343000	91248000	55105000	57572000	41854000	38514000	41084000	0			322	0	1	11	1286.69	3.82E-269	204.07	331030000	31	HALIIYDDLSK	Q03265;D3Z6F5	Q03265	Atp5a1	ATP synthase subunit alpha, mitochondrial;ATP synthase subunit alpha	1262				Q03265_HALIIYDDLSK
4526500	8331200	22365000	4667500	0	13137000	9282900	17313000	21088000	0	0	11656000	0			464	1	0	24	2653.25	9.96E-22	83.905	53869000	11	HGGEDYVFSLLTGYCEPPTGVSLR	Q9D0M3	Q9D0M3	Cyc1	Cytochrome c1, heme protein, mitochondrial	1279				Q9D0M3_HGGEDYVFSLLTGYCEPPTGVSLR
9943500	7653300	4809800	4447100	0	0	9414500	5339400	6669400	4934600	0	4995600	1			309	1	1	10	1220.72	0.00072822	83.883	38136000	18	HKDIDILIVR	P70404	P70404	Idh3g	Isocitrate dehydrogenase [NAD] subunit gamma 1, mitochondrial	1289				P70404_HKDIDILIVR
8082400	5777800	5700500	2931400	0	4785300	0	5040700	7005300	3659700	4215300	5760100	0			506	0	1	11	1223.7	1.07E-12	120.07	31660000	16	HLGLPVFNTVK	Q9WUM5	Q9WUM5	Suclg1	Succinyl-CoA ligase [ADP/GDP-forming] subunit alpha, mitochondrial	1295	153			Q9WUM5_HLGLPVFNTVK
928910	1626200	2255700	1044400	0	1779300	3214600	839760	2104100	1011100	0	1597900	0			416	1	0	16	1690.93	6.32E-05	50.155	8489200	12	HLGPVNFLVNAAGINR	Q91VT4	Q91VT4	Cbr4	Carbonyl reductase family member 4	1296				Q91VT4_HLGPVNFLVNAAGINR
2643100	3218700	0	2345100	0	4563800	0	7220200	4986200	2724700	5031400	3462100	0			68	1	0	10	1095.6	1.11E-07	94.302	21103000	25	HLIIGVSSDR	A2AKU9;Q8C2Q8;Q91VR2;A2AKV2;A2AKV3;A2AKV1;A2AKV0	A2AKU9	Atp5c1	ATP synthase subunit gamma;ATP synthase subunit gamma, mitochondrial	1297				A2AKU9_HLIIGVSSDR
2365100	4759700	0	1944800	0	5503400	8010100	5226800	14901000	8159800	6659600	6201100	0			464	0	1	13	1533.71	7.47E-26	98.156	31939000	15	HLVGVCYTEEEAK	Q9D0M3;A0A2R8VHK1	Q9D0M3	Cyc1	Cytochrome c1, heme protein, mitochondrial	1310				Q9D0M3_HLVGVCYTEEEAK
9732700	8386900	4974400	4281600	0	4839800	7275300	4204000	5844100	0	0	2474500	0			58	1	0	10	1205.69	5.92E-09	109.66	33931000	14	HNNLDLVIIR	Q91VA7;A0A668KL51	Q91VA7	Idh3b	Isocitrate dehydrogenase [NAD] subunit, mitochondrial	1314				Q91VA7_HNNLDLVIIR
2769400	2753600	6425200	2717400	0	6781100	5485000	4688000	3008200	0	2632200	3345100	0			235	0	1	13	1457.72	7.59E-18	79.82	21666000	12	HVFGESDELIGQK	P17751;H7BXC3	P17751	Tpi1	Triosephosphate isomerase	1346				P17751_HVFGESDELIGQK
0	8036300	2343000	4017600	0	4487200	12792000	7781800	2887700	12805000	4416700	11446000	0			444	1	0	13	1561.79	1.4E-31	107.09	33914000	12	HVISYSLSPFEQR	Q9CQ69	Q9CQ69	Uqcrq	Cytochrome b-c1 complex subunit 8	1347				Q9CQ69_HVISYSLSPFEQR
5450200	5738600	7668000	5495200	0	11935000	8669900	13238000	10217000	8120700	8307400	8612700	0			451	1	0	8	1076.54	0.00029092	100.19	51186000	22	HYLFDVQR	Q9CQQ7;A0A0G2JGX3	Q9CQQ7	Atp5f1	ATP synthase F(0) complex subunit B1, mitochondrial	1354				Q9CQQ7_HYLFDVQR
5438600	5038600	0	4397800	0	1816600	3299000	4422200	0	1568400	6202100	2243900	0			207	1	0	12	1269.73	8.59E-19	101.65	21904000	11	IAATILTSPDLR	P05202	P05202	Got2	Aspartate aminotransferase, mitochondrial	1361				P05202_IAATILTSPDLR
20198000	16773000	11306000	22861000	7291300	17772000	12154000	10045000	14099000	9102500	12333000	13230000	0			156	1	0	11	1255.67	0.0012045	61.679	96730000	17	IAFQHGVTDLR	Q3UIK0;E9Q9T8;Q3TF37	Q3UIK0	Mybpc3		1371				Q3UIK0_IAFQHGVTDLR
8196900	12499000	5632000	7248400	0	7800900	3203200	3308800	8163000	14673000	4360400	8868000	0			378	1	0	18	1938.06	1.41E-24	93.011	46013000	18	IAPLAEGALPYNLAELQR	Q8BH59	Q8BH59	Slc25a12	Calcium-binding mitochondrial carrier protein Aralar1	1378				Q8BH59_IAPLAEGALPYNLAELQR
120690000	97462000	7706500	128090000	0	7134200	23935000	53584000	14377000	2075200	20197000	4021900	0			321	0	1	13	1497.8	0	215.06	366120000	37	IEDEQALALQLQK	Q02566	Q02566	Myh6	Myosin-6	1404				Q02566_IEDEQALALQLQK
226410000	120880000	10396000	268250000	17146000	37862000	41187000	76061000	23092000	7076900	87326000	22581000	0			321;422	1	0	12	1487.7	0	286.08	666870000	49	IEELEEELEAER	Q02566;Q91Z83	Q02566	Myh6;Myh7	Myosin-6;Myosin-7	1412				Q02566_IEELEEELEAER
4187100	5140700	2952500	3382100	0	4763400	6623600	4442300	3960500	3511000	0	4559600	0			276	1	0	10	1146.6	2.14E-08	99.802	26449000	19	IFEGANDILR	P50544;B1AR28	P50544	Acadvl	Very long-chain specific acyl-CoA dehydrogenase, mitochondrial	1429				P50544_IFEGANDILR
0	7075400	0	6339800	2757200	5286300	5313800	5687300	0	2793700	4637700	5158100	0			217;293	1	0	11	1024.6	0.00030641	79.474	23864000	13	IGGIGTVPVGR	P10126;P62631	P62631	Eef1a1;Eef1a2	Elongation factor 1-alpha 1;Elongation factor 1-alpha 2	1445				P62631_IGGIGTVPVGR
11896000	11110000	5894400	9263700	4374900	9455600	19804000	11911000	0	7642300	12980000	7797000	0			282	0	1	11	974.555	3.79E-09	92.439	65539000	17	IGLFGGAGVGK	P56480	P56480	Atp5b	ATP synthase subunit beta, mitochondrial	1449				P56480_IGLFGGAGVGK
2000200	23621000	0	7157000	7618300	0	20113000	19782000	4518300	47715000	28037000	23214000	0			472	0	1	11	1313.7	1.35E-05	82.749	97587000	20	IIENLHDVAYK	Q9DB77;A0A140LI98	Q9DB77	Uqcrc2	Cytochrome b-c1 complex subunit 2, mitochondrial	1472				Q9DB77_IIENLHDVAYK
2692800	3294800	2646500	2697300	0	3503600	2335200	4280300	3388700	2577400	3506300	3186900	0			503	0	1	12	1129.65	0.000196	61.65	19246000	19	IIFVVGGPGSGK	Q9R0Y5;Z4YN97	Q9R0Y5	Ak1	Adenylate kinase isoenzyme 1	1473				Q9R0Y5_IIFVVGGPGSGK
10501000	8735400	0	11193000	0	3752300	3070100	4304500	2558200	3215700	7014800	3911600	1			300	0	2	17	1786.98	1.32E-07	56.959	39125000	12	IINEPTAAAIAYGLDKK	P63017;Q504P4;P17156	P63017	Hspa8;Hspa2	Heat shock cognate 71 kDa protein;Heat shock-related 70 kDa protein 2	1478				P63017_IINEPTAAAIAYGLDKK
1957300	2821400	7639400	2867200	6400800	7750500	4472700	3370400	4135400	3219200	3763700	3995500	0			235	0	1	13	1325.66	1.31E-11	93.058	23562000	19	IIYGGSVTGATCK	P17751;H7BXC3	P17751	Tpi1	Triosephosphate isomerase	1485				P17751_IIYGGSVTGATCK
4152500	7092600	10883000	4200700	0	13664000	0	7462400	0	4344100	3730300	5445000	1			448	1	1	12	1421.75	0.00058235	64.121	35575000	12	IKNEVDSTLTFR	Q9CQA3	Q9CQA3	Sdhb	Succinate dehydrogenase [ubiquinone] iron-sulfur subunit, mitochondrial	1489				Q9CQA3_IKNEVDSTLTFR
5123300	4547600	0	3768600	0	3060800	1639900	3345800	2737400	2196200	3661500	0	0			511	0	1	12	1332.62	0.00011069	72.006	20107000	11	ILACDDLDEAAK	Q9Z2I9	Q9Z2I9	Sucla2	Succinyl-CoA ligase [ADP-forming] subunit beta, mitochondrial	1493				Q9Z2I9_ILACDDLDEAAK
2480400	4350400	2910800	3575500	0	4373300	2554700	1835900	4366700	0	2763400	2995900	0			426	0	1	14	1520.74	1.09E-13	91.855	18008000	16	ILDDPSPPQPGEEK	Q924X2	Q924X2	Cpt1b	Carnitine O-palmitoyltransferase 1, muscle isoform	1502				Q924X2_ILDDPSPPQPGEEK
53141000	59434000	35871000	49656000	29240000	55423000	92135000	59234000	69713000	53364000	55002000	63649000	0			322	1	0	15	1574.78	4.33E-160	211.46	376660000	40	ILGADTSVDLEETGR	Q03265;D3Z6F5;D6RJ16	Q03265	Atp5a1	ATP synthase subunit alpha, mitochondrial;ATP synthase subunit alpha	1507				Q03265_ILGADTSVDLEETGR
20181000	26781000	32660000	0	30286000	0	55908000	23824000	34410000	31471000	36356000	42329000	0			328	1	0	10	1148.62	0.0026212	63.48	169850000	18	ILLESFASNR	Q14BI7	Q14BI7	Tdrd9	Putative ATP-dependent RNA helicase TDRD9	1515				Q14BI7_ILLESFASNR
276180000	156990000	13120000	359190000	12468000	41866000	25930000	30590000	30208000	0	95322000	19463000	0			321;422	1	0	16	1739.92	1.24E-81	142.83	778280000	51	ILNPAAIPEGQFIDSR	Q02566;Q91Z83	Q02566	Myh6;Myh7	Myosin-6;Myosin-7	1518				Q02566_ILNPAAIPEGQFIDSR
2388200	4091900	2784200	2171000	2631500	4061400	8712800	0	4375000	3329600	2387400	3585500	0			415	1	0	9	971.54	5.47E-07	96.253	20389000	26	ILQDIASGR	Q91VD9	Q91VD9	Ndufs1	NADH-ubiquinone oxidoreductase 75 kDa subunit, mitochondrial	1520				Q91VD9_ILQDIASGR
9943100	7293600	4467200	14693000	0	9433900	6883200	6854100	4648300	3264400	5298600	5371600	0			327	0	1	16	1797.94	2.61E-36	107.85	47846000	13	ILTVEGLTEGSLYEFK	Q14BI5	Q14BI5	Myom2		1529				Q14BI5_ILTVEGLTEGSLYEFK
0	96614000	0	32948000	63642000	147940000	82463000	67864000	103240000	66359000	50837000	72187000	0			173	1	0	12	1360.71	1.44E-115	168.74	395120000	26	IQTQPGYANTLR	G5E902;Q8VEM8	G5E902	Slc25a3	Phosphate carrier protein, mitochondrial	1584	59			G5E902_IQTQPGYANTLR
6468900	5441800	10278000	0	0	7244900	6243900	8963800	15546000	13026000	4835200	6635000	1			444	2	0	15	1830.97	1.63E-18	95.57	38086000	14	IRHVISYSLSPFEQR	Q9CQ69	Q9CQ69	Uqcrq	Cytochrome b-c1 complex subunit 8	1591				Q9CQ69_IRHVISYSLSPFEQR
4073100	3803400	0	3739300	0	3522600	6388400	3542800	2714100	2679300	0	3103300	0			276	1	0	8	933.528	0.00058085	84.568	21826000	16	ITAFVVER	P50544;B1AR28	P50544	Acadvl	Very long-chain specific acyl-CoA dehydrogenase, mitochondrial	1620				P50544_ITAFVVER
2503500	3571100	0	1386300	0	3248400	2189400	1408200	2311100	2011100	0	1796300	0			498	0	1	15	1577.82	0.00020257	50.155	12751000	11	ITLPAPNPDHVGGYK	Q9QXX4	Q9QXX4	Slc25a13	Calcium-binding mitochondrial carrier protein Aralar2	1629				Q9QXX4_ITLPAPNPDHVGGYK
0	3538200	3846100	1937700	0	5163400	9915000	9335100	5720300	2685900	2668000	4753500	1			61	0	2	14	1509.77	0.00034197	54.898	25658000	13	IVADKDYSVTANSK	A0A6I8MX27;P16125;D3Z7F0;A0A0N4SVV8	A0A6I8MX27	Ldhb	L-lactate dehydrogenase B chain;L-lactate dehydrogenase	1643				A0A6I8MX27_IVADKDYSVTANSK
7049500	8053800	5202500	4074400	0	7678300	5566500	3380500	7303500	7515400	4356100	5983600	0			378	0	1	13	1354.78	5.88E-08	89.171	36498000	19	IVQLLAGVADQTK	Q8BH59;V9GXX9	Q8BH59	Slc25a12	Calcium-binding mitochondrial carrier protein Aralar1	1654				Q8BH59_IVQLLAGVADQTK
33683000	48674000	26773000	22803000	36916000	67111000	44784000	28159000	35438000	0	28854000	35526000	0			34;6	0	1	17	1818.9	9.25E-122	155.02	216250000	19	IVSNASCTTNCLAPLAK	A0A0A0MQF6;P16858;S4R257;A0A1D5RLD8	A0A0A0MQF6	Gapdh	Glyceraldehyde-3-phosphate dehydrogenase	1655				A0A0A0MQF6_IVSNASCTTNCLAPLAK
2790900	3056200	2297600	1156300	0	3160700	4551500	3542800	3738600	1639400	1557200	2818600	0			61	1	0	9	912.576	1.85E-05	102.71	16983000	17	IVVVTAGVR	A0A6I8MX27;P16125;D3Z7F0;A0A0N4SVV8	A0A6I8MX27	Ldhb	L-lactate dehydrogenase B chain;L-lactate dehydrogenase	1658				A0A6I8MX27_IVVVTAGVR
6468200	172020000	23598000	92864000	0	11027000	31946000	37233000	29890000	5634500	0	5186000	0			287;303;305	1	0	11	1514.74	8.61E-89	141.88	279140000	30	IWHHTFYNELR	P68033;A0A1D5RM20;P68134;P63260;P60710;E9Q5F4;G3UZ07;G3UYG0;E9Q606	P68033	Actc1;Acta1;Actg1;Actb	Actin, alpha cardiac muscle 1;Actin, alpha skeletal muscle;Actin, cytoplasmic 2;Actin, cytoplasmic 2, N-terminally processed;Actin, cytoplasmic 1;Actin, cytoplasmic 1, N-terminally processed	1661	85			P68033_IWHHTFYNELR
13422000	11569000	2022000	4943700	6838500	11786000	20780000	16116000	16351000	11036000	9586300	9876000	0			260	1	0	13	1581.82	1.29E-11	93.111	77403000	24	IYQIYEGTAQIQR	P45952	P45952	Acadm	Medium-chain specific acyl-CoA dehydrogenase, mitochondrial	1672				P45952_IYQIYEGTAQIQR
15786000	11320000	14137000	5533800	0	0	2116400	22196000	3746500	3181500	0	11436000	1			270	1	1	15	1785.82	8.81E-14	88.561	56469000	14	KGADIMYTGTLDCWR	P48962	P48962	Slc25a4	ADP/ATP translocase 1	1711			71	P48962_KGADIMYTGTLDCWR
0	987590	1477300	1422800	0	2226500	0	1906200	1525700	1351900	1122500	1626700	1			398	0	2	10	1202.67	5.49E-05	73.499	6911900	11	KHTLSYVDIK	Q8K2B3	Q8K2B3	Sdha	Succinate dehydrogenase [ubiquinone] flavoprotein subunit, mitochondrial	1731				Q8K2B3_KHTLSYVDIK
180180000	115530000	0	270730000	5261500	26613000	14045000	45458000	0	0	70549000	13574000	1			321;422	1	1	13	1544.8	4.45E-26	126.32	547380000	21	KLAEQELIETSER	Q02566;Q91Z83	Q02566	Myh6;Myh7	Myosin-6;Myosin-7	1746				Q02566_KLAEQELIETSER
1171100	2930800	0	1674200	0	2958500	6146700	10108000	2968100	3793300	0	3740500	1			438	0	2	20	2195.2	1.96E-32	92.098	20126000	10	KLEALLQGGEVEEVILQAEK	Q9CPP6;D3YTQ8	Q9CPP6	Ndufa5	NADH dehydrogenase [ubiquinone] 1 alpha subcomplex subunit 5	1754				Q9CPP6_KLEALLQGGEVEEVILQAEK
5690200	3910200	6620800	2451000	0	0	6308200	11690000	3384300	3321700	0	3666500	1			301	1	1	22	2364.33	7.76E-05	65.454	27742000	10	KPLVIIAEDVDGEALSTLVLNR	P63038	P63038	Hspd1	60 kDa heat shock protein, mitochondrial	1773				P63038_KPLVIIAEDVDGEALSTLVLNR
2182500	4320200	2200400	5198600	0	3188900	1737100	4033200	5073200	2876300	4768200	0	1			385	1	1	22	2174.28	0.00017866	53.779	17962000	10	KTVLGVPEVLLGILPGAGGTQR	Q8BMS1	Q8BMS1	Hadha	Trifunctional enzyme subunit alpha, mitochondrial;Long-chain enoyl-CoA hydratase;Long chain 3-hydroxyacyl-CoA dehydrogenase	1792				Q8BMS1_KTVLGVPEVLLGILPGAGGTQR
6747300	6996900	3918600	4336500	2536700	6913200	12325000	10990000	0	4689600	5321700	6792200	0			429	1	0	9	904.513	1.24E-05	114.5	41201000	27	LAAAFAVSR	Q99JY0;D3YXU1	Q99JY0	Hadhb	Trifunctional enzyme subunit beta, mitochondrial;3-ketoacyl-CoA thiolase	1809				Q99JY0_LAAAFAVSR
148380000	81435000	5961700	176790000	0	23320000	14482000	43309000	12790000	0	50848000	11783000	0			321;422	1	0	12	1416.71	0	215.83	419100000	27	LAEQELIETSER	Q02566;Q91Z83	Q02566	Myh6;Myh7	Myosin-6;Myosin-7	1821				Q02566_LAEQELIETSER
11534000	21641000	26008000	20542000	16260000	30006000	0	30282000	32284000	29308000	9598800	19620000	0			18	1	0	12	1431.71	1.47E-16	111.06	125390000	20	LALFNPDVSWDR	A0A0N4SVQ1;Q62425	A0A0N4SVQ1	Ndufa4	Cytochrome c oxidase subunit NDUFA4	1830				A0A0N4SVQ1_LALFNPDVSWDR
4233200	6857800	6424200	7414000	0	16462000	6764100	5866600	10210000	8398200	6021300	6693600	1			18	1	1	13	1559.81	0.0013713	45.79	44618000	13	LALFNPDVSWDRK	A0A0N4SVQ1;Q62425	A0A0N4SVQ1	Ndufa4	Cytochrome c oxidase subunit NDUFA4	1831				A0A0N4SVQ1_LALFNPDVSWDRK
212220000	142620000	15836000	373800000	16445000	37288000	22810000	66809000	33270000	13838000	103100000	23167000	0			226;227;321;345;346;422;77	0	1	13	1464.77	5.62E-31	155	746320000	30	LASADIETYLLEK	Q02566;Q91Z83;Q5SX39;B1AR69;P13541;P13542;Q5SX40	Q02566	Myh6;Myh7;Myh4;Myh13;Myh3;Myh8;Myh1	Myosin-6;Myosin-7;Myosin-4;Myosin-3;Myosin-8;Myosin-1	1836				Q02566_LASADIETYLLEK
121760000	57855000	40721000	71639000	49866000	11551000	31842000	78466000	25487000	53631000	11317000	12238000	0			295;303;305	0	1	23	2535.15	0	244.67	412270000	53	LCYVALDFENEMATAASSSSLEK	P62737;P63268;A0A0U1RQ96;P68033;P68134	P68033	Acta2;Actg2;Actc1;Acta1	Actin, aortic smooth muscle;Actin, gamma-enteric smooth muscle;Actin, alpha cardiac muscle 1;Actin, alpha skeletal muscle	1857	90		86	P68033_LCYVALDFENEMATAASSSSLEK
1515900	4059000	4916400	1631100	0	3420600	3187600	2794200	3910500	2616200	0	2090700	0			475	1	0	9	1114.58	0.00098846	74.127	16050000	11	LDDLINWAR	Q9DC70	Q9DC70	Ndufs7	NADH dehydrogenase [ubiquinone] iron-sulfur protein 7, mitochondrial	1862				Q9DC70_LDDLINWAR
0	76624000	3436500	134660000	4241200	11165000	26840000	56468000	16569000	1751700	22155000	4507800	0			226;227;345;346;77	0	1	10	1128.6	1.64E-31	141.48	241720000	26	LDEAEQLALK	Q5SX39;M0QWL0;B1AR69;P13541;P13542;Q5SX40	Q5SX39	Myh4;Myh13;Myh3;Myh8;Myh1	Myosin-4;Myosin-3;Myosin-8;Myosin-1	1864				Q5SX39_LDEAEQLALK
35862000	35557000	14959000	15168000	0	4549200	14448000	11755000	28078000	6521200	2386800	2598800	0			389	0	1	15	1724.87	7.04E-34	77.372	114630000	17	LEDTLWAGLTDQHVK	Q8BWT1;A0A494B9J2	Q8BWT1	Acaa2	3-ketoacyl-CoA thiolase, mitochondrial	1893				Q8BWT1_LEDTLWAGLTDQHVK
9537900	10423000	6832600	9522100	0	10902000	19369000	16218000	0	10781000	10798000	9420600	0			322	1	0	7	891.481	1.54E-07	129.96	67162000	28	LELAQYR	Q03265;D3Z6F5	Q03265	Atp5a1	ATP synthase subunit alpha, mitochondrial;ATP synthase subunit alpha	1904				Q03265_LELAQYR
1483900	2195800	1692200	1924700	0	2222900	3131900	2847000	2766700	2237500	0	1506100	0			379	1	0	11	1437.71	2.94E-22	129.1	12588000	12	LFELEEQDLFR	Q8BH64	Q8BH64	Ehd2	EH domain-containing protein 2	1921				Q8BH64_LFELEEQDLFR
9678400	21619000	0	7745500	0	28921000	32509000	40849000	18459000	14540000	0	15021000	0			453	1	0	10	1209.68	8.13E-05	99.802	112960000	15	LGIYTVLFER	Q9CR62;Q5SX46;Q5SX48	Q9CR62	Slc25a11	Mitochondrial 2-oxoglutarate/malate carrier protein	1953				Q9CR62_LGIYTVLFER
23310000	24612000	54596000	45670000	0	51035000	51527000	74086000	52067000	0	0	42919000	0			220;232	0	1	17	1897.99	8.98E-05	60.918	222730000	13	LGLDFPNLPYLIDGSHK	P10649;A2AE89;E9QAC8;D3YVP5;D3YZ29;A2AE91;P15626;D3YX76;D3YVP6;Q8R5I6;Q80W21	P10649	Gstm1;Gstm7;Gstm4;Gstm2	Glutathione S-transferase Mu 1;Glutathione S-transferase Mu 2;Glutathione S-transferase Mu 7	1955				P10649_LGLDFPNLPYLIDGSHK
24153000	16663000	7882700	10803000	7090200	13206000	11339000	8691600	16077000	10170000	17778000	9387000	0			253;362	1	0	16	1733.91	1.04E-09	79.693	88108000	25	LGYILTCPSNLGTGLR	Q6P8J7;P30275	Q6P8J7	Ckmt2;Ckmt1	Creatine kinase S-type, mitochondrial;Creatine kinase U-type, mitochondrial	1967				Q6P8J7_LGYILTCPSNLGTGLR
31496000	25463000	12445000	11630000	0	10300000	11841000	14935000	16410000	17446000	0	10564000	0			280	0	1	11	1273.78	0.00012904	69.721	106870000	22	LILPHVDVQLK	P54071;D6RIL6;A0A0U1RPR1	P54071	Idh2	Isocitrate dehydrogenase [NADP], mitochondrial	1995				P54071_LILPHVDVQLK
4715700	5752400	0	6627100	0	2856000	1977900	5715900	1668200	899200	2404300	0	0			208;491;5	1	0	14	1486.87	4.93E-14	94.297	21822000	15	LISQIVSSITASLR	A0A0A0MQA5;P68368;P05213;P68373;A0A2R8VHF3;Q9JJZ2	P05213	Tuba4a;Tuba1b;Tuba1c;Tuba8	Tubulin alpha-4A chain;Tubulin alpha-1B chain;Tubulin alpha-1C chain;Tubulin alpha-8 chain	2005				P05213_LISQIVSSITASLR
61041000	82198000	35286000	34598000	37172000	63191000	65439000	34238000	49971000	36577000	33272000	39463000	0			34;6	1	0	14	1778.79	1.77E-239	192.38	323350000	41	LISWYDNEYGYSNR	A0A0A0MQF6;P16858;S4R1W1;S4R257;A0A1D5RLD8	A0A0A0MQF6	Gapdh;Gm3839	Glyceraldehyde-3-phosphate dehydrogenase	2006	3			A0A0A0MQF6_LISWYDNEYGYSNR
9256900	7649400	0	5189500	0	3323900	2509500	3644400	2873900	1921400	2177000	0	0			374	1	0	14	1571.86	9.28E-27	104.79	26198000	13	LLDAVDTYIPVPTR	Q8BFR5;A0A0U1RNQ6	Q8BFR5	Tufm	Elongation factor Tu, mitochondrial	2030				Q8BFR5_LLDAVDTYIPVPTR
3097100	4149000	2947500	699830	1966900	3650200	2534100	1610000	3316800	2511300	1586000	2008600	0			417	1	0	9	1046.62	3.63E-06	107.32	15967000	31	LLNIQPPPR	Q91WD5;D3YXT0;A0A0A6YW30;A0A0A6YXD3	Q91WD5	Ndufs2	NADH dehydrogenase [ubiquinone] iron-sulfur protein 2, mitochondrial	2074				Q91WD5_LLNIQPPPR
38251000	1724400	0	15876000	0	0	35071000	19909000	69659000	51409000	27791000	75376000	0			433	1	0	22	2424.3	9.46E-139	152.81	173460000	20	LLQYADALEHLLSTGQGVVLER	Q99LC3;A0A087WR38	Q99LC3	Ndufa10	NADH dehydrogenase [ubiquinone] 1 alpha subcomplex subunit 10, mitochondrial	2077				Q99LC3_LLQYADALEHLLSTGQGVVLER
19756000	31455000	22601000	47552000	23234000	32635000	0	63698000	39571000	45946000	159170000	59532000	0			200;201;76	1	0	10	1273.72	4.07E-32	143.01	254430000	25	LLVVYPWTQR	P02088;CON__Q3SX09;CON__P02070;P02104;A8DUK4;E9Q223;P02089	P02088	Hbb-b1;Hbb-y;Hbbt1;Hbb-bs;Hbb-b2	Hemoglobin subunit beta-1;Hemoglobin subunit epsilon-Y2;Hemoglobin subunit beta-2	2093				P02088_LLVVYPWTQR
8985300	7096600	5062600	10130000	0	0	6927600	5140100	6979900	0	5129000	5771300	0			156;192	1	0	7	889.502	0.0015205	88.643	38897000	14	LNFDLLR	Q3UIK0;E9Q9T8;Q3TF37;O70468	Q3UIK0	Mybpc3	Myosin-binding protein C, cardiac-type	2112				Q3UIK0_LNFDLLR
33784000	34632000	21365000	37272000	12836000	24632000	23607000	0	36696000	28074000	34805000	31527000	1			385	1	1	16	1831.9	3.27E-18	92.575	175880000	17	LPAKPEVSSDEDVQYR	Q8BMS1	Q8BMS1	Hadha	Trifunctional enzyme subunit alpha, mitochondrial;Long-chain enoyl-CoA hydratase;Long chain 3-hydroxyacyl-CoA dehydrogenase	2126				Q8BMS1_LPAKPEVSSDEDVQYR
8257200	10207000	23042000	2540400	0	0	15613000	9264700	26557000	17294000	5271300	4458000	0			472	1	0	18	1926.06	1.62E-47	136.99	59813000	29	LPNGLVIASLENYAPLSR	Q9DB77	Q9DB77	Uqcrc2	Cytochrome b-c1 complex subunit 2, mitochondrial	2136	143			Q9DB77_LPNGLVIASLENYAPLSR
230640000	110380000	0	256830000	0	36669000	2796500	65873000	2721000	0	69180000	20574000	1			321;422	0	2	11	1311.78	6.14E-142	175.93	595510000	32	LQDLVDKLQLK	Q02566;A0A2I3BPY4;Q91Z83	Q02566	Myh6;Myh7	Myosin-6;Myosin-7	2148				Q02566_LQDLVDKLQLK
118860000	20305000	7194000	179090000	5163200	0	4900600	98323000	0	0	13731000	13157000	0			321;422	1	0	14	1701.82	2.54E-128	169.52	363840000	33	LQNEIEDLMVDVER	Q02566;Q91Z83	Q02566	Myh6;Myh7	Myosin-6;Myosin-7	2162	101		99	Q02566_LQNEIEDLMVDVER
0	18558000	7316700	0	5928800	15378000	19239000	13450000	12049000	7403700	0	11148000	0			433	1	0	9	1122.58	8.96E-36	145.16	57999000	15	LQSWLYASR	Q99LC3;A0A087WR38	Q99LC3	Ndufa10	NADH dehydrogenase [ubiquinone] 1 alpha subcomplex subunit 10, mitochondrial	2170				Q99LC3_LQSWLYASR
14593000	13271000	8558200	23067000	5165400	11755000	0	5776700	11232000	7057400	12738000	11069000	1			156;192	1	1	19	2090.15	0.00109	43.12	71125000	17	LRLDVPISGDPAPTVVWQK	Q3UIK0;E9Q9T8;Q3TF37;O70468	Q3UIK0	Mybpc3	Myosin-binding protein C, cardiac-type	2179				Q3UIK0_LRLDVPISGDPAPTVVWQK
18182000	23545000	47238000	6683600	11466000	20031000	29980000	32146000	37091000	30207000	26569000	27014000	1			464	1	1	16	1863.92	2.37E-36	105.14	151910000	23	LSDYFPKPYPNPEAAR	Q9D0M3;A0A2R8VHK1	Q9D0M3	Cyc1	Cytochrome c1, heme protein, mitochondrial	2187				Q9D0M3_LSDYFPKPYPNPEAAR
8312400	9790600	0	6008900	0	9980500	3316000	2588100	5386300	3188200	2576200	3026500	0			153	1	0	15	1661.85	0.00019609	56.139	33427000	15	LSTDDLNSLIAHAHR	E9Q800;Q8CAQ8;E9QAY6;A0A0U1RP81	E9Q800	Immt	MICOS complex subunit Mic60	2202				E9Q800_LSTDDLNSLIAHAHR
9993300	17962000	15923000	7487600	0	30388000	16832000	11511000	14944000	10651000	7975900	12996000	0			453	0	1	14	1385.76	8.35E-69	145.99	85554000	21	LTGADGTPPGFLLK	Q9CR62;Q5SX46	Q9CR62	Slc25a11	Mitochondrial 2-oxoglutarate/malate carrier protein	2208				Q9CR62_LTGADGTPPGFLLK
8878300	12095000	0	3672300	0	15500000	13569000	6388600	18638000	9950700	7789700	0	0			433	1	0	25	2844.54	1.29E-05	62.237	48232000	10	LTLPEYLPPHAVIYIDVPVPEVQSR	Q99LC3	Q99LC3	Ndufa10	NADH dehydrogenase [ubiquinone] 1 alpha subcomplex subunit 10, mitochondrial	2217				Q99LC3_LTLPEYLPPHAVIYIDVPVPEVQSR
1744500	2965000	0	1774200	0	2318700	2787400	2059200	3008800	2017700	1732900	2657400	0			170	0	1	10	1015.59	0.0019857	66.299	13808000	12	LTLSALVDGK	G3UX26;Q60930	G3UX26	Vdac2	Voltage-dependent anion-selective channel protein 2	2219				G3UX26_LTLSALVDGK
2549000	2955200	2531900	1281800	0	2054400	2796100	1763200	3120400	1306600	1029000	1222300	0			347;84	1	0	13	1491.84	4.73E-05	55.899	13205000	13	LVEDHLAVQSLIR	Q60597;Z4YJV4;B2RXT3;E9Q7L0	Q60597	Ogdh;Ogdhl	2-oxoglutarate dehydrogenase, mitochondrial	2241				Q60597_LVEDHLAVQSLIR
29067000	29592000	16355000	22497000	5745400	22129000	25053000	23516000	27617000	26485000	44767000	21982000	0			282	1	0	15	1649.91	1.14E-24	98.353	165850000	32	LVLEVAQHLGESTVR	P56480	P56480	Atp5b	ATP synthase subunit beta, mitochondrial	2253				P56480_LVLEVAQHLGESTVR
43612000	29794000	15150000	13969000	6910800	22712000	24164000	18143000	20188000	17199000	0	22516000	1			280	1	1	13	1436.85	2.96E-11	77.912	149780000	15	LVPGWTKPITIGR	P54071;D6RIL6;A0A0U1RP68	P54071	Idh2	Isocitrate dehydrogenase [NADP], mitochondrial	2260				P54071_LVPGWTKPITIGR
0	28657000	34076000	16212000	12569000	41830000	44339000	44487000	48752000	27361000	27029000	49186000	1			471	2	0	14	1581.9	1.01E-145	170.95	185960000	26	LVRPPVQVYGIEGR	Q9DB20;A0A338P776;F6XVM5	Q9DB20	Atp5o	ATP synthase subunit O, mitochondrial	2268				Q9DB20_LVRPPVQVYGIEGR
5046400	7318800	3858300	4915600	0	6096100	9815000	0	9137500	8124900	0	7538300	0			322	0	1	11	1326.7	9.19E-06	86.011	36481000	24	LYCIYVAIGQK	Q03265;D3Z6F5	Q03265	Atp5a1	ATP synthase subunit alpha, mitochondrial;ATP synthase subunit alpha	2280				Q03265_LYCIYVAIGQK
5899400	6894100	9769600	7949000	0	11386000	13690000	31658000	9996200	0	0	7159900	0			220;232	0	1	8	955.501	0.0021955	79.469	62996000	18	LYSEFLGK	P10649;A2AE89;F6WHQ7;E9QAC8;D3YVP5;P19639;D3YVP8;D3YVP9;G5E8M7;O35660;P15626;D3YX76;D3YVP6;Q80W21	P10649	Gstm1;Gstm7;Gstm3;Gstm6;Gstm2	Glutathione S-transferase Mu 1;Glutathione S-transferase Mu 3;Glutathione S-transferase Mu 6;Glutathione S-transferase Mu 2;Glutathione S-transferase Mu 7	2287				P10649_LYSEFLGK
5953600	5139900	26890000	3292600	0	1768000	0	1614600	3878100	15730000	7293100	16109000	0			472	0	1	14	1409.81	0.00030618	62.408	41569000	19	MALVGLGVSHSVLK	Q9DB77	Q9DB77	Uqcrc2	Cytochrome b-c1 complex subunit 2, mitochondrial	2294			157	Q9DB77_MALVGLGVSHSVLK
4936400	5730100	5391400	11237000	0	3224900	0	26110000	10629000	12598000	27742000	29068000	0			414	0	1	9	1028.5	0.00089977	82.426	70623000	26	MFASFPTTK	Q91VB8;P01942	Q91VB8	haemaglobin alpha 2;Hba	Hemoglobin subunit alpha	2309			139	Q91VB8_MFASFPTTK
11799000	2424800	6578100	11819000	0	0	4565400	13381000	4188000	6696600	0	10266000	0			385	0	1	16	1664.92	7.36E-51	128.85	46800000	18	MGLVDQLVEPLGPGIK	Q8BMS1	Q8BMS1	Hadha	Trifunctional enzyme subunit alpha, mitochondrial;Long-chain enoyl-CoA hydratase;Long chain 3-hydroxyacyl-CoA dehydrogenase	2318			129	Q8BMS1_MGLVDQLVEPLGPGIK
4428100	0	7716300	8380900	0	0	2443400	2068000	8037100	1988300	2175400	9292400	1			220	1	1	14	1748.79	1.99E-07	80.3	26000000	12	MLLEYTDSSYDEKR	P10649;A2AE89	P10649	Gstm1	Glutathione S-transferase Mu 1	2336			68	P10649_MLLEYTDSSYDEKR
155470000	29959000	0	171050000	0	0	4571700	47962000	4430900	9851400	22284000	8839200	0			321;422	1	0	14	1564.74	2.42E-239	225.31	374310000	44	MVDSLQTSLDAETR	Q02566;Q91Z83	Q02566	Myh6;Myh7	Myosin-6;Myosin-7	2364			105	Q02566_MVDSLQTSLDAETR
6294600	7688300	14100000	2971400	4577100	6370800	12629000	0	18377000	18116000	12763000	8671600	0			472	1	0	13	1565.73	1.23E-12	96.015	51949000	18	NALANPLYCPDYR	Q9DB77	Q9DB77	Uqcrc2	Cytochrome b-c1 complex subunit 2, mitochondrial	2388				Q9DB77_NALANPLYCPDYR
61058000	46058000	0	65065000	4466500	0	14762000	23525000	9972800	7689900	4911800	0	0			321	1	0	20	2341.08	0	371.36	192400000	34	NDLQLQVQAEQDNLNDAEER	Q02566	Q02566	Myh6	Myosin-6	2400	104;105;106			Q02566_NDLQLQVQAEQDNLNDAEER
6473900	7409500	10479000	3017400	5995900	17287000	8746300	8225500	15075000	7226700	8428700	12462000	0			19	1	0	13	1610.77	8.37E-32	157.24	52971000	14	NFDFEDVFVNIPR	A0A0R3P9C8;Q9DC69	A0A0R3P9C8	Ndufa9	NADH dehydrogenase [ubiquinone] 1 alpha subcomplex subunit 9, mitochondrial	2407				A0A0R3P9C8_NFDFEDVFVNIPR
11331000	23013000	18136000	18364000	0	21455000	21419000	13166000	19355000	0	0	10808000	0			275	0	1	18	1848.94	1.42E-31	97.86	95223000	11	NFGPTGIGFGGLTQQVEK	P50462	P50462	Csrp3	Cysteine and glycine-rich protein 3	2408				P50462_NFGPTGIGFGGLTQQVEK
31808000	19857000	7164900	12175000	0	0	13430000	10956000	17499000	15317000	0	20171000	1			280	1	1	15	1715.94	1.7E-08	72.321	93318000	15	NILGGTVFREPIICK	P54071;D6RIL6;A0A0U1RP68	P54071	Idh2	Isocitrate dehydrogenase [NADP], mitochondrial	2429				P54071_NILGGTVFREPIICK
8797400	8313400	5437900	6263800	2820900	9344200	11390000	10228000	9714500	5889300	6448900	8006600	0			429	1	0	9	983.576	5.47E-07	106.04	51777000	27	NIVVVEGVR	Q99JY0;D3YXU1	Q99JY0	Hadhb	Trifunctional enzyme subunit beta, mitochondrial;3-ketoacyl-CoA thiolase	2436				Q99JY0_NIVVVEGVR
41632000	45210000	5959000	41484000	0	10876000	11685000	22342000	0	0	39605000	12292000	1			11	1	1	15	1742.81	9.88E-33	103.91	155490000	13	NKDTGTYEDFVEGLR	A0A0G2JDW2;P09542;A0A0G2JDM3	A0A0G2JDW2	Myl3	Myosin light chain 3	2439				A0A0G2JDW2_NKDTGTYEDFVEGLR
127370000	101530000	11442000	234540000	0	14344000	7049700	93249000	26224000	0	53842000	10687000	0			321	0	1	18	1958.94	0	336.27	493090000	25	NLQEEISDLTEQLGEGGK	Q02566	Q02566	Myh6	Myosin-6	2465				Q02566_NLQEEISDLTEQLGEGGK
163410000	95197000	0	188080000	4265800	11831000	18975000	100110000	18054000	0	33397000	6981800	0			321;422	1	0	12	1440.76	1.75E-282	202.2	483530000	36	NNLLQAELEELR	Q02566;Q91Z83	Q02566	Myh6;Myh7	Myosin-6;Myosin-7	2485	107;108			Q02566_NNLLQAELEELR
24416000	19239000	10358000	25807000	13117000	16397000	13964000	9640500	14883000	9265800	13040000	11161000	0			156;192	0	1	13	1411.73	6.67E-48	141.71	105700000	21	NPVGEDQVNLTVK	Q3UIK0;E9Q9T8;Q3TF37;O70468	Q3UIK0	Mybpc3	Myosin-binding protein C, cardiac-type	2496				Q3UIK0_NPVGEDQVNLTVK
0	11931000	7351600	6833500	3387700	15288000	9900500	6155200	9898500	9501600	5897100	9692100	1			415	2	0	12	1424.77	6.51E-19	93.623	45368000	11	NRLEEVSPNLVR	Q91VD9;A0A087WQ77	Q91VD9	Ndufs1	NADH-ubiquinone oxidoreductase 75 kDa subunit, mitochondrial	2506				Q91VD9_NRLEEVSPNLVR
1881300	2642400	2395800	2320600	2179100	3432300	6816100	3797700	2771200	2076500	1864200	2747400	0			398	1	0	11	1107.57	1.57E-17	125.82	18338000	19	NTVIATGGYGR	Q8K2B3	Q8K2B3	Sdha	Succinate dehydrogenase [ubiquinone] flavoprotein subunit, mitochondrial	2532				Q8K2B3_NTVIATGGYGR
176710000	92077000	4679500	176780000	0	7725400	12215000	40246000	8499100	0	20859000	0	0			321	0	1	12	1538.79	9.32E-38	154.84	425420000	28	NYHIFYQILSNK	Q02566	Q02566	Myh6	Myosin-6	2551				Q02566_NYHIFYQILSNK
2361600	4588500	6839700	2321500	0	7604100	4303700	0	6632700	4672500	0	5813200	0			468	1	0	20	2161.13	0.00011531	66.827	23373000	12	NYPEGHQAAAVLPVLDLAQR	Q9D6J6	Q9D6J6	Ndufv2	NADH dehydrogenase [ubiquinone] flavoprotein 2, mitochondrial	2552				Q9D6J6_NYPEGHQAAAVLPVLDLAQR
0	1488600	0	4175300	0	1212300	1345100	3951700	2014200	1424200	1219100	4654800	0			220	1	0	10	1247.65	0.0018924	66.682	12646000	7	PMILGYWNVR	P10649;A2AE89	P10649	Gstm1	Glutathione S-transferase Mu 1	2565				P10649_PMILGYWNVR
167250000	193630000	504660000	209820000	391510000	173080000	389460000	483780000	270100000	266920000	0	587430000	1			370	1	1	13	1497.83	4.88E-10	71.349	1796800000	62	QALSDLMIKPVQR	Q80U35	Q80U35	Arhgef17	Rho guanine nucleotide exchange factor 17	2579	183;184		124	Q80U35_QALSDLMIKPVQR
498240000	317770000	62854000	272850000	34406000	112030000	97310000	149800000	79487000	25025000	125570000	48032000	0			295;303;305	1	0	13	1499.7	0	185.37	1279900000	56	QEYDEAGPSIVHR	P62737;P68033;P68134	P68033	Acta2;Actc1;Acta1	Actin, aortic smooth muscle;Actin, alpha cardiac muscle 1;Actin, alpha skeletal muscle	2602				P68033_QEYDEAGPSIVHR
5051500	4671100	0	5254300	2968600	3557600	5228900	5726900	4557300	0	0	3826700	0			430	0	1	16	1777.89	2.95E-09	77.64	25743000	11	QGLLPLTFADPSDYNK	Q99KI0	Q99KI0	Aco2	Aconitate hydratase, mitochondrial	2616				Q99KI0_QGLLPLTFADPSDYNK
47096000	80682000	81603000	25301000	27499000	122270000	95905000	91015000	68813000	54366000	35542000	62269000	0			270	1	0	9	1003.55	4.71E-06	120.15	413950000	36	QIFLGGVDR	P48962	P48962	Slc25a4	ADP/ATP translocase 1	2628				P48962_QIFLGGVDR
753340	1370100	0	860420	0	3277400	1532100	2437900	2882200	3365700	3113500	6450700	1			480	2	0	14	1763.97	1.16E-05	58.831	12392000	12	QNRFEIVYNLLSLR	Q9DCT2	Q9DCT2	Ndufs3	NADH dehydrogenase [ubiquinone] iron-sulfur protein 3, mitochondrial	2673				Q9DCT2_QNRFEIVYNLLSLR
69496000	248370000	147750000	0	98719000	98111000	0	0	142580000	169950000	360160000	258120000	0			344	1	0	14	1513.83	0.00098899	52.579	639830000	12	QVTMAELNAIIGVR	Q5SQA3	Q5SQA3	Tle1		2711	120;182		117	Q5SQA3_QVTMAELNAIIGVR
48086000	23209000	0	36314000	0	4141700	4530100	11224000	3188900	0	6851000	2589600	1			227;321;345;422	2	0	18	1994.02	3.1E-16	83.253	109240000	14	RDLEEATLQHEATAAALR	Q02566;Q91Z83;Q5SX39;P13542	Q02566	Myh6;Myh7;Myh4;Myh8	Myosin-6;Myosin-7;Myosin-4;Myosin-8	2722				Q02566_RDLEEATLQHEATAAALR
14638000	8853200	0	6756700	0	11034000	7322200	4807800	10466000	8032000	0	9671200	1			362	2	0	22	2264.1	1.07E-59	94.463	50154000	13	RGTGGVDTAAVADVYDISNIDR	Q6P8J7	Q6P8J7	Ckmt2	Creatine kinase S-type, mitochondrial	2735				Q6P8J7_RGTGGVDTAAVADVYDISNIDR
31043000	10348000	0	32151000	0	4640100	3534800	4024000	1615100	0	8079700	2849800	2			254	1	2	14	1688.95	3.72E-13	94.551	74825000	16	RIESLNEEIAFLKK	P31001	P31001	Des	Desmin	2747				P31001_RIESLNEEIAFLKK
2511300	3767500	0	4802900	0	5725000	1816300	3666800	5939400	3113600	2731800	0	2			503	2	1	19	2364.18	0.0019419	52.298	18945000	12	RLETYYNATEPVISFYDKR	Q9R0Y5	Q9R0Y5	Ak1	Adenylate kinase isoenzyme 1	2759				Q9R0Y5_RLETYYNATEPVISFYDKR
58385000	33328000	0	84188000	0	5800600	6519000	11178000	5073000	0	15397000	4687400	1			321;422	2	0	13	1596.86	2.98E-225	194.96	171610000	24	RNNLLQAELEELR	Q02566;Q91Z83	Q02566	Myh6;Myh7	Myosin-6;Myosin-7	2768	107;108			Q02566_RNNLLQAELEELR
3273500	6064400	3331500	5265900	0	4145900	0	3410800	5160200	3343900	3436000	3847500	1			246	2	0	11	1373.7	0.00046116	60.255	23838000	13	RPFFPFHSPSR	P23927;A0A1L1SRG5	P23927	Cryab	Alpha-crystallin B chain	2776				P23927_RPFFPFHSPSR
6057800	6390500	0	5620000	0	4634000	7580100	3869700	6326900	6039100	5922100	6756400	1			322	2	0	17	1779.98	7.51E-08	73.498	35623000	12	RTGAIVDVPVGEELLGR	Q03265;D3Z6F5	Q03265	Atp5a1	ATP synthase subunit alpha, mitochondrial;ATP synthase subunit alpha	2794				Q03265_RTGAIVDVPVGEELLGR
6913600	12283000	10868000	4220700	0	14415000	15438000	8703700	15420000	8339500	5651900	9824200	0			372	1	0	7	844.517	0.0012948	116	60131000	17	SFLPLLR	Q80XN0;D3Z2Y8	Q80XN0	Bdh1	D-beta-hydroxybutyrate dehydrogenase, mitochondrial	2866				Q80XN0_SFLPLLR
13226000	18369000	29573000	13553000	10341000	27421000	27904000	19298000	33118000	17687000	0	27284000	0			471	0	1	10	1145.64	4.4E-10	107.01	128760000	16	SFLSPNQILK	Q9DB20;A0A338P7G3	Q9DB20	Atp5o	ATP synthase subunit O, mitochondrial	2868				Q9DB20_SFLSPNQILK
2506500	2068000	0	1691500	0	1649400	0	1719600	2607500	2357400	2656300	2506200	0			210	1	0	13	1642.81	0.00022157	49.929	12424000	12	SFLVWVNEEDHLR	P07310;A0A0J9YKD4	P07310	Ckm	Creatine kinase M-type	2869				P07310_SFLVWVNEEDHLR
4322500	3548300	2262400	6544200	0	5039200	2570700	2887000	3877300	3296400	3353500	3663300	0			156;192	1	0	15	1679.85	2.94E-13	108.67	23933000	16	SIIAGYNAILCCAVR	Q3UIK0;E9Q9T8;Q3TF37;O70468	Q3UIK0	Mybpc3	Myosin-binding protein C, cardiac-type	2906	52			Q3UIK0_SIIAGYNAILCCAVR
5961000	11809000	14577000	4125400	9567700	15272000	8712700	10520000	12211000	10880000	7235300	9505100	0			480	1	0	13	1356.72	8.51E-31	154.24	59425000	21	SLADLTAVDVPTR	Q9DCT2	Q9DCT2	Ndufs3	NADH dehydrogenase [ubiquinone] iron-sulfur protein 3, mitochondrial	2929				Q9DCT2_SLADLTAVDVPTR
8480200	5101400	0	9316700	0	3856300	2223900	1432100	2712700	2593800	0	2394900	0			327	0	1	20	2259.07	1.04E-06	70.412	26309000	12	SLDLSGQAFDEAYAEFQQLK	Q14BI5	Q14BI5	Myom2		2938				Q14BI5_SLDLSGQAFDEAYAEFQQLK
758310	1195500	865120	741570	0	1185900	0	1489400	1226600	798680	0	1051000	0			309	1	0	8	827.486	0.011497	52.716	5330700	13	SLPGVVTR	P70404	P70404	Idh3g	Isocitrate dehydrogenase [NAD] subunit gamma 1, mitochondrial	2959				P70404_SLPGVVTR
2969900	3462000	1253600	1112000	0	4263600	3566700	1940600	5378300	5135900	0	5803500	0			498	1	0	17	1951.04	0.00012191	62.14	17477000	19	SSPQFGVTLLTYELLQR	Q9QXX4	Q9QXX4	Slc25a13	Calcium-binding mitochondrial carrier protein Aralar2	3031				Q9QXX4_SSPQFGVTLLTYELLQR
5522800	4628900	0	1934600	0	5301000	3127300	4598600	3659500	8107900	0	5193200	0			378	1	0	17	1937.03	0.00015015	70.412	24807000	16	SSPQFGVTLVTYELLQR	Q8BH59	Q8BH59	Slc25a12	Calcium-binding mitochondrial carrier protein Aralar1	3032				Q8BH59_SSPQFGVTLVTYELLQR
653880000	370370000	69591000	332090000	70326000	154680000	131190000	164470000	121560000	40386000	220910000	75743000	0			287;295;303;305;375	1	0	16	1789.88	7.19E-204	184.31	1648500000	140	SYELPDGQVITIGNER	P62737;P63268;A0A0U1RQ96;P68033;P68134;P63260;P60710;E9Q5F4;E9Q1F2;Q8BFZ3	P68033	Acta2;Actg2;Actc1;Acta1;Actg1;Actb;Actbl2	Actin, aortic smooth muscle;Actin, gamma-enteric smooth muscle;Actin, alpha cardiac muscle 1;Actin, alpha skeletal muscle;Actin, cytoplasmic 2;Actin, cytoplasmic 2, N-terminally processed;Actin, cytoplasmic 1;Actin, cytoplasmic 1, N-terminally processed;Beta-actin-like protein 2	3080	86;175			P68033_SYELPDGQVITIGNER
4305300	5060300	0	7502500	0	5409200	5992000	5408600	5686900	8265700	6397900	13546000	0			188;407	1	0	23	2424.15	3.29E-85	125.52	35475000	18	TASEMVLADDNFSTIVAAVEEGR	O55143;Q8R429	O55143	Atp2a2;Atp2a1	Sarcoplasmic/endoplasmic reticulum calcium ATPase 2;Sarcoplasmic/endoplasmic reticulum calcium ATPase 1	3099			64	O55143_TASEMVLADDNFSTIVAAVEEGR
2787600	2834000	3364200	0	0	1488800	4907000	4199100	4201300	3429800	3994000	2998500	0			458	1	0	9	1109.54	4.81E-06	94.302	17931000	13	TDLTDYLNR	Q9CZ13	Q9CZ13	Uqcrc1	Cytochrome b-c1 complex subunit 1, mitochondrial	3113				Q9CZ13_TDLTDYLNR
64661000	82343000	45762000	71318000	22862000	52802000	70511000	0	106650000	74563000	69494000	70184000	0			322	1	0	16	1623.88	3.28E-108	156.69	402920000	37	TGAIVDVPVGEELLGR	Q03265;D3Z6F5	Q03265	Atp5a1	ATP synthase subunit alpha, mitochondrial;ATP synthase subunit alpha	3137				Q03265_TGAIVDVPVGEELLGR
22049000	7545800	13059000	14831000	0	2295100	13408000	28747000	11724000	10731000	6720600	19585000	0			322	1	0	13	1422.67	8.51E-31	154.24	96200000	29	TGTAEMSSILEER	Q03265;D6RJ16	Q03265	Atp5a1	ATP synthase subunit alpha, mitochondrial	3146			114	Q03265_TGTAEMSSILEER
8111200	1168500	0	5504100	0	1969900	0	8131900	3926000	2428000	5215600	4339500	0			282	1	0	12	1261.63	1.7E-16	97.565	27188000	19	TIAMDGTEGLVR	P56480	P56480	Atp5b	ATP synthase subunit beta, mitochondrial	3159			78	P56480_TIAMDGTEGLVR
2299300	2992400	0	3063900	0	1260700	1811700	3096700	1927000	0	9928300	1703300	0			214	0	1	12	1369.76	0.00021149	61.353	15466000	14	TIIPLISQCTPK	P08249	P08249	Mdh2	Malate dehydrogenase, mitochondrial	3171				P08249_TIIPLISQCTPK
37207000	17586000	0	38151000	0	6116600	6858300	8800400	2478900	0	10386000	2710300	0			488	1	0	12	1415.76	0	224.64	97158000	31	TINEVETQILTR	Q9JI91;A0A1Y7VMW4	Q9JI91	Actn2	Alpha-actinin-2	3172	148			Q9JI91_TINEVETQILTR
7957800	9852800	11638000	10623000	14951000	13474000	12688000	7443000	12478000	8824700	9040500	12947000	0			8	0	1	16	1786.92	1.55E-14	90.685	66735000	21	TITLEVEPSDTIENVK	A0A0A6YW67;E9Q9J0;E9Q4P0;E9Q5F6;E9QNP0;Q5SX22;P62984;P62983;P0CG49;P0CG50	A0A0A6YW67	Gm8797;Uba52;Kxd1;Ubc;Ubb;Rps27a	Ubiquitin-60S ribosomal protein L40;Ubiquitin;60S ribosomal protein L40;Ubiquitin-40S ribosomal protein S27a;Ubiquitin;40S ribosomal protein S27a;Polyubiquitin-B;Ubiquitin;Polyubiquitin-C;Ubiquitin;Ubiquitin-related 1;Ubiquitin-related 2	3178				A0A0A6YW67_TITLEVEPSDTIENVK
75336000	44541000	4392800	115510000	5055500	12627000	11174000	36539000	8263900	0	33309000	8372800	0			321	1	0	10	1237.56	0	212.58	253180000	31	TLEDQANEYR	Q02566	Q02566	Myh6	Myosin-6	3192				Q02566_TLEDQANEYR
63185000	68100000	27920000	34740000	12337000	40016000	51495000	40675000	68366000	31774000	18969000	29216000	0			389	1	0	20	1806.93	3.31E-17	82.586	292700000	31	TNVSGGAIALGHPLGGSGSR	Q8BWT1	Q8BWT1	Acaa2	3-ketoacyl-CoA thiolase, mitochondrial	3223				Q8BWT1_TNVSGGAIALGHPLGGSGSR
17480000	18189000	9750400	9250400	0	0	17145000	10602000	21925000	8926700	0	8655400	0			389	0	1	11	1122.61	2.21E-13	98.582	77735000	14	TPFGAYGGLLK	Q8BWT1	Q8BWT1	Acaa2	3-ketoacyl-CoA thiolase, mitochondrial	3229				Q8BWT1_TPFGAYGGLLK
6530200	12488000	5644000	4434400	0	7394600	7406200	0	12308000	5435900	5198200	5889600	0			402	0	1	17	1673.9	1.58E-243	189.3	41578000	20	TPIGSFLGSLASQPATK	Q8QZT1	Q8QZT1	Acat1	Acetyl-CoA acetyltransferase, mitochondrial	3233				Q8QZT1_TPIGSFLGSLASQPATK
11586000	10195000	7111600	7447700	0	0	6579900	0	8182400	4811300	5339600	3764800	0			39	1	0	12	1390.75	6.51E-07	88.056	41297000	14	TPYTDVNIVTIR	A0A1L1STE6;Q9D6R2	A0A1L1STE6	Idh3a	Isocitrate dehydrogenase [NAD] subunit alpha, mitochondrial	3239				A0A1L1STE6_TPYTDVNIVTIR
18959000	19207000	17156000	10206000	7762200	25342000	19080000	0	29535000	18368000	18076000	22498000	1			260	2	0	15	1466.83	7.99E-36	109.1	108500000	21	TRPTVAAGAVGLAQR	P45952	P45952	Acadm	Medium-chain specific acyl-CoA dehydrogenase, mitochondrial	3250				P45952_TRPTVAAGAVGLAQR
9887100	13309000	0	2018700	0	21759000	17936000	13363000	8069900	4902600	0	6475500	0			453	0	1	11	1216.68	0.0012117	75.695	59476000	13	TSFHALTSILK	Q9CR62;Q5SX46;Q5SX48	Q9CR62	Slc25a11	Mitochondrial 2-oxoglutarate/malate carrier protein	3256				Q9CR62_TSFHALTSILK
21224000	16086000	0	25876000	8684300	14011000	13776000	7129200	0	9001000	11830000	0	0			156;192	0	1	15	1558.82	5.63E-81	147.26	75144000	9	TSGGQSLAELIVQEK	Q3UIK0;E9Q9T8;Q3TF37;O70468	Q3UIK0	Mybpc3	Myosin-binding protein C, cardiac-type	3260				Q3UIK0_TSGGQSLAELIVQEK
55687000	56819000	38512000	43333000	19603000	47718000	68815000	30741000	71889000	56250000	46273000	50147000	0			322	0	1	12	1315.73	0	210.6	331700000	39	TSIAIDTIINQK	Q03265;D3Z6F5	Q03265	Atp5a1	ATP synthase subunit alpha, mitochondrial;ATP synthase subunit alpha	3262	116			Q03265_TSIAIDTIINQK
8457700	8130000	0	4664100	0	6965600	9117500	4093500	8262500	5413900	0	6423500	0			309	0	1	13	1532.77	0.00071448	65.347	39413000	15	TSLDLYANVIHCK	P70404	P70404	Idh3g	Isocitrate dehydrogenase [NAD] subunit gamma 1, mitochondrial	3266				P70404_TSLDLYANVIHCK
1339400000	226470000	73035000	580440000	39262000	29792000	58938000	375690000	34174000	17977000	0	96963000	0			295;303;305	1	0	30	3195.6	3.14E-191	157.66	2405400000	43	TTGIVLDSGDGVTHNVPIYEGYALPHAIMR	P62737;P63268;A0A494B9T3;D3YZY0;A0A0U1RQ96;D3Z2K3;P68033;P68134	P68033	Acta2;Actg2;Actc1;Acta1	Actin, aortic smooth muscle;Actin, gamma-enteric smooth muscle;Actin, alpha cardiac muscle 1;Actin, alpha skeletal muscle	3278			87	P68033_TTGIVLDSGDGVTHNVPIYEGYALPHAIMR
0	0	2976800	1925100	1949700	5134800	0	3575800	3210600	3017800	1720000	3042100	0			438	1	0	16	1724.85	5.4E-10	53.777	11566000	11	TTGLVGLAVCDTPHER	Q9CPP6	Q9CPP6	Ndufa5	NADH dehydrogenase [ubiquinone] 1 alpha subcomplex subunit 5	3281				Q9CPP6_TTGLVGLAVCDTPHER
2456900	2486800	0	4897500	0	0	2002700	1675300	1569400	1929500	2842900	1708900	0			519	1	0	18	2029.94	2.75E-16	84.506	13957000	11	TVDLSGQAFDEAFAEFQR	Z4YJF5;Q62234	Z4YJF5	Myom1	Myomesin-1	3292				Z4YJF5_TVDLSGQAFDEAFAEFQR
8598800	6140100	0	8303800	0	0	9922600	5520300	9257800	8747700	11357000	10202000	0			282	0	1	13	1456.83	1.17E-19	102.06	43104000	17	TVLIMELINNVAK	P56480	P56480	Atp5b	ATP synthase subunit beta, mitochondrial	3305	82;83		79	P56480_TVLIMELINNVAK
1314100	2860700	3725100	4583900	5312400	10976000	2231600	0	4856400	2752200	2878900	4187900	0			275	1	0	13	1575.71	1.78E-07	88.187	19408000	18	TVYHAEEIQCNGR	P50462;A0A140LHC6	P50462	Csrp3	Cysteine and glycine-rich protein 3	3318	77			P50462_TVYHAEEIQCNGR
1117000	10609000	0	938720	7007500	12623000	8469200	6082800	15228000	10667000	0	0	0			442	1	0	13	1570.81	7.99E-05	61.375	32509000	19	TYAEILEPFHPVR	Q9CQ54	Q9CQ54	Ndufc2	NADH dehydrogenase [ubiquinone] 1 subunit C2	3319				Q9CQ54_TYAEILEPFHPVR
13736000	12082000	7810500	14839000	0	11777000	14931000	7562400	9637400	5545500	9024500	8207100	1			156;192	0	2	13	1277.81	2.56E-17	81.494	68972000	19	VAGASLLKPPVVK	Q3UIK0;E9Q9T8;Q3TF37;O70468	Q3UIK0	Mybpc3	Myosin-binding protein C, cardiac-type	3341				Q3UIK0_VAGASLLKPPVVK
12872000	19304000	12806000	8256500	0	16887000	15301000	6906300	19301000	13854000	10208000	12481000	0			415	1	0	13	1402.78	7.07E-05	72.006	82395000	13	VALIGSPVDLTYR	Q91VD9	Q91VD9	Ndufs1	NADH-ubiquinone oxidoreductase 75 kDa subunit, mitochondrial	3350				Q91VD9_VALIGSPVDLTYR
10081000	15269000	9130900	6662200	0	5545400	22245000	30882000	14841000	7156400	5919200	4373400	0			282	1	0	13	1438.78	1.26E-176	182.71	80136000	13	VALTGLTVAEYFR	P56480	P56480	Atp5b	ATP synthase subunit beta, mitochondrial	3354				P56480_VALTGLTVAEYFR
1885200000	1071200000	199480000	797030000	117500000	487650000	546460000	546440000	346420000	108910000	530940000	243950000	0			295;303;305	0	1	18	1955.04	2.07E-243	186.51	4813000000	53	VAPEEHPTLLTEAPLNPK	P62737;P63268;A0A494B9T3;D3YZY0;A0A0U1RQ96;D3Z2K3;P68033;A0A1D5RM20;P68134	P68033	Acta2;Actg2;Actc1;Acta1	Actin, aortic smooth muscle;Actin, gamma-enteric smooth muscle;Actin, alpha cardiac muscle 1;Actin, alpha skeletal muscle	3361				P68033_VAPEEHPTLLTEAPLNPK
59644000	34611000	9368100	21088000	5457000	13072000	18342000	22432000	10690000	0	14703000	0	0			287	0	1	18	1953.06	3E-07	73.498	148950000	21	VAPEEHPVLLTEAPLNPK	P63260;P60710;E9Q5F4;G3UZ07;G3UYG0;E9Q606	P63260	Actg1;Actb	Actin, cytoplasmic 2;Actin, cytoplasmic 2, N-terminally processed;Actin, cytoplasmic 1;Actin, cytoplasmic 1, N-terminally processed	3362				P63260_VAPEEHPVLLTEAPLNPK
4480200	6886500	4669800	3264500	3540900	7676200	5188300	3300900	0	5201100	4125400	5045200	0			415	1	0	10	979.581	1.09E-09	121.62	28983000	22	VAVTPPGLAR	Q91VD9	Q91VD9	Ndufs1	NADH-ubiquinone oxidoreductase 75 kDa subunit, mitochondrial	3372				Q91VD9_VAVTPPGLAR
18132000	24973000	27931000	25719000	28794000	30832000	25064000	0	0	23376000	0	23017000	0			188;407	0	1	15	1573.86	5.05E-06	89.43	116210000	15	VDQSILTGESVSVIK	O55143;Q8R429	O55143	Atp2a2;Atp2a1	Sarcoplasmic/endoplasmic reticulum calcium ATPase 2;Sarcoplasmic/endoplasmic reticulum calcium ATPase 1	3391				O55143_VDQSILTGESVSVIK
4458400	20785000	0	7676900	8101800	0	19682000	29654000	11448000	8807300	0	14443000	0			204	0	1	18	1895.02	9.75E-244	158.15	68526000	22	VEADLAGHGQEVLIGLFK	P04247;A0A2R8VK58	P04247	Mb	Myoglobin	3398				P04247_VEADLAGHGQEVLIGLFK
2522200	2073900	0	2315300	4619300	6606900	1164800	0	6587500	5631400	4331600	3366700	1			440	0	2	20	2116.21	0.00052061	36.856	18583000	15	VELVPPTPAEIPTAIQSVKK	Q9CPQ8	Q9CPQ8	Atp5l	ATP synthase subunit g, mitochondrial	3411				Q9CPQ8_VELVPPTPAEIPTAIQSVKK
10500000	16750000	10798000	15528000	0	21637000	8735900	6396000	15279000	0	0	10837000	0			188;80	0	1	15	1619.81	1.71E-18	95.018	60157000	14	VGEATETALTCLVEK	O55143;B1ATS4;B1ATS5;E9Q559;Q64518	O55143	Atp2a2;Atp2a3	Sarcoplasmic/endoplasmic reticulum calcium ATPase 2;Calcium-transporting ATPase;Sarcoplasmic/endoplasmic reticulum calcium ATPase 3	3441				O55143_VGEATETALTCLVEK
5923700	7026700	0	9480400	14244000	8979100	13386000	0	0	10416000	10152000	14448000	0			407	0	1	15	1560.82	1.71E-18	95.018	50690000	13	VGEATETALTTLVEK	Q8R429	Q8R429	Atp2a1	Sarcoplasmic/endoplasmic reticulum calcium ATPase 1	3442				Q8R429_VGEATETALTTLVEK
40229000	47995000	0	19468000	24494000	41506000	49021000	41041000	54504000	29299000	0	34440000	0			389	1	0	14	1426.78	9.24E-27	134.57	224540000	19	VGVPTETGALTLNR	Q8BWT1	Q8BWT1	Acaa2	3-ketoacyl-CoA thiolase, mitochondrial	3464				Q8BWT1_VGVPTETGALTLNR
13146000	13252000	0	14918000	9618500	15765000	10303000	7749600	10878000	5799300	9338300	10319000	0			156;192	0	1	12	1191.65	4.22E-05	82.749	69395000	20	VIDVPDAPAAPK	Q3UIK0;E9Q9T8;Q3TF37;O70468	Q3UIK0	Mybpc3	Myosin-binding protein C, cardiac-type	3480				Q3UIK0_VIDVPDAPAAPK
2389300	3677800	3743800	1760600	0	5130700	7137800	7973300	5456100	2728500	0	3803200	0			209;61	1	0	12	1247.59	7.98E-19	103.7	24511000	17	VIGSGCNLDSAR	A0A6I8MX27;P16125;D3Z7F0;A0A0N4SVV8;P06151;A0A1B0GSR9;A0A1B0GSX0;D3YZQ9;A0A1B0GT41;A0A1B0GQX5;D3YVR7;D3YZE4;P00342	P06151	Ldhb;Ldha;Ldhc	L-lactate dehydrogenase B chain;L-lactate dehydrogenase;L-lactate dehydrogenase A chain;L-lactate dehydrogenase C chain	3488				P06151_VIGSGCNLDSAR
80463000	32770000	28256000	30669000	0	28836000	61002000	60668000	26200000	25854000	25080000	111290000	0			34;6	0	1	24	2594.35	5.52E-90	113.54	297040000	21	VIHDNFGIVEGLMTTVHAITATQK	A0A0A0MQF6;P16858;S4R1W1;S4R257;A0A1D5RLD8	A0A0A0MQF6	Gapdh;Gm3839	Glyceraldehyde-3-phosphate dehydrogenase	3489			1	A0A0A0MQF6_VIHDNFGIVEGLMTTVHAITATQK
125730000	50555000	5529100	110740000	0	15073000	12433000	61795000	9311800	6224000	48601000	10489000	0			321	1	0	14	1522.81	1.13E-81	170.52	335020000	31	VIQYFASIAAIGDR	Q02566	Q02566	Myh6	Myosin-6	3504				Q02566_VIQYFASIAAIGDR
18994000	1745100	0	36898000	0	14801000	11663000	37773000	0	2081000	76126000	47923000	0			200;76	0	1	16	1755.92	1.87E-40	114.31	136080000	12	VITAFNDGLNHLDSLK	P02088;A8DUK4;E9Q223	P02088	Hbb-b1;Hbbt1;Hbb-bs	Hemoglobin subunit beta-1	3508				P02088_VITAFNDGLNHLDSLK
5240100	8923400	6097300	3000000	5388900	13234000	9626200	8744200	9514600	6128300	3992000	6993700	0			433	0	1	12	1261.63	7.06E-19	107.24	44531000	23	VITVDGNICSGK	Q99LC3	Q99LC3	Ndufa10	NADH dehydrogenase [ubiquinone] 1 alpha subcomplex subunit 10, mitochondrial	3510				Q99LC3_VITVDGNICSGK
20310000	20383000	0	21865000	7447400	18999000	21054000	16283000	25160000	18861000	33723000	17092000	1			282	1	1	19	1918.09	0.0010268	58.672	125600000	18	VLDSGAPIKIPVGPETLGR	P56480	P56480	Atp5b	ATP synthase subunit beta, mitochondrial	3532				P56480_VLDSGAPIKIPVGPETLGR
8521200	13802000	8358900	9206900	0	13026000	11445000	6180200	13793000	12539000	0	9914800	0			128	1	0	12	1364.82	2.23E-16	96.331	61162000	16	VLQPTIFPVVPR	D3Z041;P41216	D3Z041	Acsl1	Long-chain-fatty-acid--CoA ligase 1	3560				D3Z041_VLQPTIFPVVPR
46533000	46589000	26226000	36154000	15631000	40726000	89517000	50139000	49182000	40586000	43630000	43509000	0			322	1	0	10	999.571	0.0010133	79.906	298140000	16	VLSIGDGIAR	Q03265;D3Z6F5	Q03265	Atp5a1	ATP synthase subunit alpha, mitochondrial;ATP synthase subunit alpha	3562				Q03265_VLSIGDGIAR
5197000	0	7061800	11299000	18185000	16668000	6301100	22819000	16954000	22137000	44612000	30888000	0			200	1	0	13	1301.62	1.13E-176	183	86869000	29	VNSDEVGGEALGR	P02088	P02088	Hbb-b1	Hemoglobin subunit beta-1	3591				P02088_VNSDEVGGEALGR
27290000	9260500	13972000	17720000	5711800	3643000	8122200	26898000	16871000	8869500	0	31429000	0			389	1	0	26	2718.35	6.3E-42	128.9	102950000	25	VPPETIDSVIVGNVMQSSSDAAYLAR	Q8BWT1	Q8BWT1	Acaa2	3-ketoacyl-CoA thiolase, mitochondrial	3605			134	Q8BWT1_VPPETIDSVIVGNVMQSSSDAAYLAR
2380000	3663000	3343800	1585400	3238200	3750500	2976200	3272300	4866600	4014100	2035000	3163300	0			324	0	1	11	1175.73	5.42E-13	98.033	19008000	25	VPPVQVSPLIK	Q06185;Q8BTB6	Q06185	Atp5i;Atp5k	ATP synthase subunit e, mitochondrial	3608				Q06185_VPPVQVSPLIK
53622000	86431000	57170000	36528000	21678000	62984000	60260000	46793000	63610000	38181000	23004000	22135000	0			6	1	0	14	1555.8	3.98E-189	182.35	336560000	34	VPTPNVSVVDLTCR	A0A0A0MQF6;P16858;S4R1W1;S4R257;A0A0R4J0X7;S4R2G5;Q64467	A0A0A0MQF6	Gapdh;Gm3839;Gapdhs	Glyceraldehyde-3-phosphate dehydrogenase;Glyceraldehyde-3-phosphate dehydrogenase, testis-specific	3614				A0A0A0MQF6_VPTPNVSVVDLTCR
227260000	112040000	5447000	372560000	0	28141000	18416000	40822000	12112000	0	99683000	16113000	2			321;422	2	1	14	1741.9	5.93E-215	154.72	684920000	35	VRELENELEAEQKR	Q02566;A0A2I3BPY4;Q91Z83	Q02566	Myh6;Myh7	Myosin-6;Myosin-7	3632	112			Q02566_VRELENELEAEQKR
3548300	2790800	3812700	3114900	3943700	5579300	3668200	6237000	4485000	3723600	8025600	4085800	0			482	1	0	12	1338.71	7.48E-19	105.4	27719000	21	VSVISVEEPPQR	Q9DCW4;A0A0U1RQB4	Q9DCW4	Etfb	Electron transfer flavoprotein subunit beta	3656				Q9DCW4_VSVISVEEPPQR
10314000	29515000	25823000	9714000	18229000	36004000	31971000	25342000	30439000	13389000	0	23083000	0			372	1	0	20	2135.09	1.02E-50	134.9	128710000	24	VSVVEPGNFIAATSLYSPER	Q80XN0	Q80XN0	Bdh1	D-beta-hydroxybutyrate dehydrogenase, mitochondrial	3658				Q80XN0_VSVVEPGNFIAATSLYSPER
17825000	29543000	20813000	19292000	0	27519000	24731000	16668000	24679000	22659000	0	24742000	0			369	1	0	13	1459.77	1.88E-47	162.36	134890000	14	VTFVDTPGIIENR	Q7TQ48	Q7TQ48	Srl	Sarcalumenin	3666				Q7TQ48_VTFVDTPGIIENR
5125100	9808600	12252000	0	6193100	13515000	6150700	8814000	9902500	8183200	0	7598500	0			480	1	0	13	1485.78	1.37E-11	105.86	44069000	15	VVAEPVELAQEFR	Q9DCT2	Q9DCT2	Ndufs3	NADH dehydrogenase [ubiquinone] iron-sulfur protein 3, mitochondrial	3696				Q9DCT2_VVAEPVELAQEFR
36961000	49499000	26497000	20257000	8595900	26628000	62511000	41747000	49662000	31108000	20711000	20922000	0			322	0	1	12	1170.62	9.21E-47	140.07	237590000	46	VVDALGNAIDGK	Q03265;D3Z6F5	Q03265	Atp5a1	ATP synthase subunit alpha, mitochondrial;ATP synthase subunit alpha	3702	117			Q03265_VVDALGNAIDGK
58837000	18384000	0	62061000	14838000	50333000	22233000	22606000	21365000	43770000	8523700	83448000	1			322	0	2	18	1709.93	8.93E-57	125.18	230790000	20	VVDALGNAIDGKGPIGSK	Q03265;D3Z6F5	Q03265	Atp5a1	ATP synthase subunit alpha, mitochondrial;ATP synthase subunit alpha	3703				Q03265_VVDALGNAIDGKGPIGSK
15691000	17741000	11784000	15324000	7601800	15694000	16450000	11800000	20591000	13492000	20301000	11930000	0			282	0	1	10	1087.63	2.98E-05	89.698	99604000	26	VVDLLAPYAK	P56480	P56480	Atp5b	ATP synthase subunit beta, mitochondrial	3705				P56480_VVDLLAPYAK
2424000	3285500	5437500	1461000	0	1049900	4369900	5240700	1857400	3193100	2758300	2024800	0			458	0	1	21	2328.21	2.86E-61	140.08	17460000	12	VVELLADIVQNSSLEDSQIEK	Q9CZ13;A0A0A6YW82	Q9CZ13	Uqcrc1	Cytochrome b-c1 complex subunit 1, mitochondrial	3710				Q9CZ13_VVELLADIVQNSSLEDSQIEK
6657100	5567800	7447200	6729300	0	850080	0	9485000	5874100	5606100	1271000	4281800	0			197	1	0	10	1165.69	2.18E-05	82.452	32324000	22	VVLPMELPIR	P00405	P00405	Mtco2	Cytochrome c oxidase subunit 2	3724			66	P00405_VVLPMELPIR
5476400	6725300	11992000	3448900	9618000	4163000	3908700	8554300	4034100	5347100	2434500	14441000	0			372	1	0	10	1074.59	0.0011306	69.812	41075000	23	VVNISSMLGR	Q80XN0;D3Z2Y8	Q80XN0	Bdh1	D-beta-hydroxybutyrate dehydrogenase, mitochondrial	3725			126	Q80XN0_VVNISSMLGR
13953000	15976000	0	8314900	0	15792000	19570000	31001000	18024000	0	16948000	13991000	0			68	0	1	12	1299.67	1.23E-13	117.67	94905000	6	VYGTGSLALYEK	A2AKU9;Q8C2Q8;Q91VR2;A2AKV2;A2AKV3;A2AKV1;A2AKV0	A2AKU9	Atp5c1	ATP synthase subunit gamma;ATP synthase subunit gamma, mitochondrial	3745				A2AKU9_VYGTGSLALYEK
8198400	10944000	0	7173600	0	10787000	8823300	7351100	8178500	7216100	0	13335000	1			369	1	1	17	2124.01	2.63E-11	75.463	50588000	19	VYVSSFWPQDYKPDTHR	Q7TQ48	Q7TQ48	Srl	Sarcalumenin	3752				Q7TQ48_VYVSSFWPQDYKPDTHR
22503000	27534000	43466000	7884400	0	10906000	19156000	15895000	55892000	35621000	20875000	16156000	0			472	1	0	14	1617.77	4.92E-27	88.552	132760000	19	YEDSNNLGTSHLLR	Q9DB77	Q9DB77	Uqcrc2	Cytochrome b-c1 complex subunit 2, mitochondrial	3804	139;140			Q9DB77_YEDSNNLGTSHLLR
5623100	7048900	3459200	3743000	0	6967100	0	2857700	7530400	6705200	2894300	4744400	0			378;498	1	0	9	1150.54	4.56E-08	124.83	28993000	13	YEGFFGLYR	Q8BH59;Q9QXX4	Q8BH59	Slc25a12;Slc25a13	Calcium-binding mitochondrial carrier protein Aralar1;Calcium-binding mitochondrial carrier protein Aralar2	3812				Q8BH59_YEGFFGLYR
16458000	8267100	33291000	21891000	8789600	118960000	31916000	37958000	58919000	51653000	40245000	25969000	0			270;277	1	0	27	2795.34	6.48E-136	126.88	215200000	30	YFAGNLASGGAAGATSLCFVYPLDFAR	P48962;P51881	P48962	Slc25a4;Slc25a5	ADP/ATP translocase 1;ADP/ATP translocase 2;ADP/ATP translocase 2, N-terminally processed	3816				P48962_YFAGNLASGGAAGATSLCFVYPLDFAR
17738000	16481000	9878300	5743300	0	0	11221000	11339000	9010100	5742800	0	3698000	0			280	1	0	9	1093.56	3.89E-05	114.6	62358000	17	YFDLGLPNR	P54071;D6RIL6;A0A0U1RP68	P54071	Idh2	Isocitrate dehydrogenase [NADP], mitochondrial	3817				P54071_YFDLGLPNR
10503000	0	0	13431000	18606000	1400800	2113300	28222000	4264800	6252400	45043000	28744000	0			200;76	0	1	19	1979.89	1.34E-170	167.98	76158000	18	YFDSFGDLSSASAIMGNAK	P02088;A8DUK4;E9Q223	P02088	Hbb-b1;Hbbt1;Hbb-bs	Hemoglobin subunit beta-1	3819			22	P02088_YFDSFGDLSSASAIMGNAK
2441900	3699700	3853100	2259700	4389600	5260800	0	4786500	3692900	2881500	1784300	2951600	0			365	1	0	10	1220.58	1.92E-08	116.05	18997000	12	YFNSYTLTGR	Q78IK2	Q78IK2	Usmg5	Up-regulated during skeletal muscle growth protein 5	3822				Q78IK2_YFNSYTLTGR
87410000	240350000	237910000	77355000	32341000	248310000	231070000	378080000	235350000	112450000	67295000	105460000	0			270;277	0	1	12	1445.73	5.03E-21	146.81	1106800000	30	YFPTQALNFAFK	P48962;Q3V132;P51881	P48962	Slc25a4;Slc25a31;Slc25a5	ADP/ATP translocase 1;ADP/ATP translocase 4;ADP/ATP translocase 4, N-terminally processed;ADP/ATP translocase 2;ADP/ATP translocase 2, N-terminally processed	3823	76			P48962_YFPTQALNFAFK
0	4105700	4096000	3608600	0	13017000	5645000	5022000	8431100	7161400	5663900	0	1			270	1	1	11	1294.7	0.00069751	58.274	28861000	11	YKQIFLGGVDR	P48962	P48962	Slc25a4	ADP/ATP translocase 1	3850				P48962_YKQIFLGGVDR
1803900	2981700	2624600	2109400	2152600	3114000	2254000	0	2839500	2300500	0	2459800	0			456	1	0	13	1487.7	1.96E-17	98.249	12962000	15	YLGYANEVGEAFR	Q9CRB8	Q9CRB8	Mtfp1	Mitochondrial fission process protein 1	3859				Q9CRB8_YLGYANEVGEAFR
4023900	5740600	3876500	3494000	0	7588600	3992600	2430600	5554900	5456700	0	4888500	0			498	0	1	13	1505.75	3.99E-05	80.763	26514000	8	YLNIFGESQPNPK	Q9QXX4	Q9QXX4	Slc25a13	Calcium-binding mitochondrial carrier protein Aralar2	3864				Q9QXX4_YLNIFGESQPNPK

## Sheet: Table S4
Supplementary Table S4. Detailed information of the 110 proteins identified through SDS-PAGE followed by liquid chromatography coupled to tandem mass spectrometry (GeLC-MS/MS) after the pull-down of the cardiac poly-ubiquitinated proteins using cross-linked glutathione S-transferase (GST)-tandem ubiquitin-binding entities (TUBEs). The gene name, Uniprot ID, significance/variation, other statistic…
Condition	Gene name	Uniprot ID	Protein name	Significance	Variation	FC	log2(FC)	raw.pval	(-LOG10(p)	Gene Ontology (biological process)	Gene Ontology (cellular component)
Both	Acaa2	Q8BWT1	3-ketoacyl-CoA thiolase, mitochondrial (EC 2.3.1.16) (Acetyl-CoA acetyltransferase) (EC 2.3.1.9) (Acetyl-CoA acyltransferase) (Acyl-CoA hydrolase, mitochondrial) (EC 3.1.2.-, EC 3.1.2.1, EC 3.1.2.2) (Beta-ketothiolase) (Mitochondrial 3-oxoacyl-CoA thiolase)	-	-	0.311183	0.115517			acetyl-CoA metabolic process [GO:0006084]; cellular response to hypoxia [GO:0071456]; fatty acid beta-oxidation [GO:0006635]; negative regulation of mitochondrial membrane permeability involved in apoptotic process [GO:1902109]; negative regulation of mitochondrial outer membrane permeabilization involved in apoptotic signaling pathway [GO:1901029]	mitochondrial inner membrane [GO:0005743]; mitochondrial matrix [GO:0005759]; mitochondrion [GO:0005739]
Both	Acadl	P51174	Long-chain specific acyl-CoA dehydrogenase, mitochondrial (LCAD) (EC 1.3.8.8)	-	-	0.0137337	0.00902041			carnitine catabolic process [GO:0042413]; carnitine metabolic process, CoA-linked [GO:0019254]; cellular lipid catabolic process [GO:0044242]; fatty acid beta-oxidation using acyl-CoA dehydrogenase [GO:0033539]; fatty acid catabolic process [GO:0009062]; long-chain fatty acid catabolic process [GO:0042758]; negative regulation of fatty acid biosynthetic process [GO:0045717]; negative regulation o…	cytoplasm [GO:0005737]; mitochondrial matrix [GO:0005759]; mitochondrial membrane [GO:0031966]; mitochondrion [GO:0005739]
Both	Acadm	P45952	Medium-chain specific acyl-CoA dehydrogenase, mitochondrial (MCAD) (EC 1.3.8.7)	-	-	0.357021	-0.141673			cardiac muscle cell differentiation [GO:0055007]; carnitine biosynthetic process [GO:0045329]; carnitine metabolic process [GO:0009437]; carnitine metabolic process, CoA-linked [GO:0019254]; fatty acid beta-oxidation [GO:0006635]; fatty acid beta-oxidation using acyl-CoA dehydrogenase [GO:0033539]; glycogen biosynthetic process [GO:0005978]; heart development [GO:0007507]; liver development [GO:0…	axon [GO:0030424]; cytoplasm [GO:0005737]; mitochondrial matrix [GO:0005759]; mitochondrial membrane [GO:0031966]; mitochondrion [GO:0005739]
Both	Acadvl	P50544	Very long-chain specific acyl-CoA dehydrogenase, mitochondrial (EC 1.3.8.9) (MVLCAD) (VLCAD)	-	-	0.304566	-0.149709			epithelial cell differentiation [GO:0030855]; fatty acid beta-oxidation [GO:0006635]; fatty acid beta-oxidation using acyl-CoA dehydrogenase [GO:0033539]; fatty acid catabolic process [GO:0009062]; negative regulation of fatty acid biosynthetic process [GO:0045717]; negative regulation of fatty acid oxidation [GO:0046322]; regulation of cholesterol metabolic process [GO:0090181]; response to cold…	extrinsic component of mitochondrial inner membrane [GO:0031314]; mitochondrial inner membrane [GO:0005743]; mitochondrial membrane [GO:0031966]; mitochondrial nucleoid [GO:0042645]; mitochondrion [GO:0005739]; nucleolus [GO:0005730]; nucleoplasm [GO:0005654]
Both	Acat1	Q8QZT1	Acetyl-CoA acetyltransferase, mitochondrial (EC 2.3.1.9) (Acetoacetyl-CoA thiolase)	-	-	0.363467	-0.134675			acetyl-CoA biosynthetic process [GO:0006085]; acetyl-CoA catabolic process [GO:0046356]; adipose tissue development [GO:0060612]; brain development [GO:0007420]; coenzyme A biosynthetic process [GO:0015937]; coenzyme A metabolic process [GO:0015936]; fatty acid beta-oxidation [GO:0006635]; isoleucine catabolic process [GO:0006550]; ketone body catabolic process [GO:0046952]; liver development [GO…	endoplasmic reticulum [GO:0005783]; mitochondrial inner membrane [GO:0005743]; mitochondrial matrix [GO:0005759]; mitochondrion [GO:0005739]
Both	Aco2	Q99KI0	Aconitate hydratase, mitochondrial (Aconitase) (EC 4.2.1.3) (Citrate hydro-lyase)	-	-	0.183362	-0.132099			citrate metabolic process [GO:0006101]; isocitrate metabolic process [GO:0006102]; liver development [GO:0001889]; response to isolation stress [GO:0035900]; tricarboxylic acid cycle [GO:0006099]	cytosol [GO:0005829]; mitochondrial matrix [GO:0005759]; mitochondrion [GO:0005739]; myelin sheath [GO:0043209]
Both	Acsl1	P41216	Long-chain-fatty-acid--CoA ligase 1 (EC 6.2.1.3) (Arachidonate--CoA ligase) (EC 6.2.1.15) (Long-chain acyl-CoA synthetase 1) (LACS 1) (Phytanate--CoA ligase) (EC 6.2.1.24)	-	-	0.0292542	0.0230464			adiponectin-activated signaling pathway [GO:0033211]; fatty acid metabolic process [GO:0006631]; fatty acid transport [GO:0015908]; lipid biosynthetic process [GO:0008610]; long-chain fatty acid import into cell [GO:0044539]; long-chain fatty acid metabolic process [GO:0001676]; long-chain fatty-acyl-CoA biosynthetic process [GO:0035338]; positive regulation of cold-induced thermogenesis [GO:0120…	endoplasmic reticulum [GO:0005783]; endoplasmic reticulum membrane [GO:0005789]; membrane [GO:0016020]; mitochondrial outer membrane [GO:0005741]; mitochondrion [GO:0005739]; peroxisomal membrane [GO:0005778]; plasma membrane [GO:0005886]
Both	Actc1	P68033	Actin, alpha cardiac muscle 1 (EC 3.6.4.-) (Alpha-cardiac actin) [Cleaved into: Actin, alpha cardiac muscle 1, intermediate form]	-	-	0.0122925	0.12023			actin filament organization [GO:0007015]; actin filament-based movement [GO:0030048]; actin-mediated cell contraction [GO:0070252]; actin-myosin filament sliding [GO:0033275]; actomyosin structure organization [GO:0031032]; cardiac muscle contraction [GO:0060048]; cardiac muscle tissue morphogenesis [GO:0055008]; cardiac myofibril assembly [GO:0055003]; heart contraction [GO:0060047]; mesenchyme …	actin filament [GO:0005884]; cell body [GO:0044297]; cytoplasm [GO:0005737]; filopodium [GO:0030175]; glutamatergic synapse [GO:0098978]; I band [GO:0031674]; lamellipodium [GO:0030027]; sarcomere [GO:0030017]; synapse [GO:0045202]
Both	Actg1	P63260	Actin, cytoplasmic 2 (EC 3.6.4.-) (Gamma-actin) [Cleaved into: Actin, cytoplasmic 2, N-terminally processed]	-	-	0.758522	0.724733			angiogenesis [GO:0001525]; cell motility [GO:0048870]; cellular response to type II interferon [GO:0071346]; morphogenesis of a polarized epithelium [GO:0001738]; positive regulation of cell migration [GO:0030335]; positive regulation of gene expression [GO:0010628]; positive regulation of wound healing [GO:0090303]; protein localization to bicellular tight junction [GO:1902396]; regulation of fo…	actin cytoskeleton [GO:0015629]; actin filament [GO:0005884]; apical junction complex [GO:0043296]; apical part of cell [GO:0045177]; basal body patch [GO:0120220]; calyx of Held [GO:0044305]; cell-cell junction [GO:0005911]; costamere [GO:0043034]; cytoplasm [GO:0005737]; cytosol [GO:0005829]; dense body [GO:0097433]; extracellular exosome [GO:0070062]; filamentous actin [GO:0031941]; focal adhe…
Both	Actn2	Q9JI91	Alpha-actinin-2 (Alpha-actinin skeletal muscle isoform 2) (F-actin cross-linking protein)	*	Up	35.186	5.1369	0.17635	2.4171	actin cytoskeleton organization [GO:0030036]; actin filament uncapping [GO:0051695]; cardiac muscle cell development [GO:0055013]; focal adhesion assembly [GO:0048041]; microspike assembly [GO:0030035]; muscle cell development [GO:0055001]; muscle contraction [GO:0006936]; negative regulation of potassium ion transmembrane transporter activity [GO:1901017]; negative regulation of potassium ion tr…	cell junction [GO:0030054]; cell projection [GO:0042995]; cortical actin cytoskeleton [GO:0030864]; filopodium [GO:0030175]; focal adhesion [GO:0005925]; glutamatergic synapse [GO:0098978]; plasma membrane [GO:0005886]; postsynaptic actin cytoskeleton [GO:0098871]; postsynaptic density membrane [GO:0098839]; postsynaptic density, intracellular component [GO:0099092]; sarcomere [GO:0030017]; stria…
Both	Aifm1	Q9Z0X1	Apoptosis-inducing factor 1, mitochondrial (EC 1.6.99.-) (Programmed cell death protein 8)	-	-	0.354139	0.171796			activation of cysteine-type endopeptidase activity involved in apoptotic process [GO:0006919]; apoptotic mitochondrial changes [GO:0008637]; apoptotic process [GO:0006915]; cellular response to aldosterone [GO:1904045]; cellular response to estradiol stimulus [GO:0071392]; cellular response to hydrogen peroxide [GO:0070301]; cellular response to nitric oxide [GO:0071732]; cellular response to oxy…	cytoplasm [GO:0005737]; cytosol [GO:0005829]; mitochondrial inner membrane [GO:0005743]; mitochondrial intermembrane space [GO:0005758]; mitochondrial outer membrane [GO:0005741]; mitochondrion [GO:0005739]; nucleus [GO:0005634]; perinuclear region of cytoplasm [GO:0048471]
Both	Ak1	Q9R0Y5	Adenylate kinase isoenzyme 1 (AK 1) (EC 2.7.4.10) (EC 2.7.4.3) (EC 2.7.4.6) (ATP-AMP transphosphorylase 1) (ATP:AMP phosphotransferase) (Adenylate monophosphate kinase) (Myokinase)	-	-	0.0802991	-0.0575941			ADP biosynthetic process [GO:0006172]; AMP metabolic process [GO:0046033]; ATP metabolic process [GO:0046034]; inosine biosynthetic process [GO:0046103]; nucleoside triphosphate biosynthetic process [GO:0009142]; phosphorylation [GO:0016310]; positive regulation of glucose transmembrane transport [GO:0010828]	cytoplasm [GO:0005737]; cytosol [GO:0005829]; neuron projection [GO:0043005]; outer dense fiber [GO:0001520]; perinuclear region of cytoplasm [GO:0048471]; sarcomere [GO:0030017]; sperm flagellum [GO:0036126]
Both	Atp2a1	Q8R429	Sarcoplasmic/endoplasmic reticulum calcium ATPase 1 (SERCA1) (SR Ca(2+)-ATPase 1) (EC 7.2.2.10) (Calcium pump 1) (Calcium-transporting ATPase sarcoplasmic reticulum type, fast twitch skeletal muscle isoform) (Endoplasmic reticulum class 1/2 Ca(2+) ATPase)	-	-					apoptotic mitochondrial changes [GO:0008637]; calcium ion import [GO:0070509]; calcium ion import into sarcoplasmic reticulum [GO:1990036]; calcium ion transmembrane transport [GO:0070588]; calcium ion transport [GO:0006816]; intracellular calcium ion homeostasis [GO:0006874]; intrinsic apoptotic signaling pathway in response to endoplasmic reticulum stress [GO:0070059]; maintenance of mitochondr…	endoplasmic reticulum [GO:0005783]; endoplasmic reticulum membrane [GO:0005789]; endoplasmic reticulum-Golgi intermediate compartment [GO:0005793]; H zone [GO:0031673]; I band [GO:0031674]; intracellular membrane-bounded organelle [GO:0043231]; membrane [GO:0016020]; mitochondrion [GO:0005739]; perinuclear region of cytoplasm [GO:0048471]; sarcoplasmic reticulum [GO:0016529]; sarcoplasmic reticul…
Both	Atp2a2	O55143	Sarcoplasmic/endoplasmic reticulum calcium ATPase 2 (SERCA2) (SR Ca(2+)-ATPase 2) (EC 7.2.2.10) (Calcium pump 2) (Calcium-transporting ATPase sarcoplasmic reticulum type, slow twitch skeletal muscle isoform) (Endoplasmic reticulum class 1/2 Ca(2+) ATPase)	-	-	0.917317	0.267304			autophagosome assembly [GO:0000045]; autophagosome membrane docking [GO:0016240]; calcium ion import into sarcoplasmic reticulum [GO:1990036]; calcium ion transmembrane transport [GO:0070588]; calcium ion transport [GO:0006816]; calcium ion transport from cytosol to endoplasmic reticulum [GO:1903515]; cardiac muscle hypertrophy in response to stress [GO:0014898]; cellular response to heat [GO:003…	apical ectoplasmic specialization [GO:0061831]; calcium ion-transporting ATPase complex [GO:0090534]; endoplasmic reticulum [GO:0005783]; endoplasmic reticulum membrane [GO:0005789]; extrinsic component of cytoplasmic side of plasma membrane [GO:0031234]; intercalated disc [GO:0014704]; longitudinal sarcoplasmic reticulum [GO:0014801]; membrane [GO:0016020]; perinuclear region of cytoplasm [GO:00…
Both	Atp5a1	Q03265	ATP synthase subunit alpha, mitochondrial (ATP synthase F1 subunit alpha)	-	-	0.633387	-0.160579			aging [GO:0007568]; apoptotic process [GO:0006915]; ATP biosynthetic process [GO:0006754]; ATP metabolic process [GO:0046034]; cellular response to dexamethasone stimulus [GO:0071549]; cellular response to nitric oxide [GO:0071732]; lipid metabolic process [GO:0006629]; negative regulation of endothelial cell proliferation [GO:0001937]; positive regulation of blood vessel endothelial cell migrati…	cell surface [GO:0009986]; COP9 signalosome [GO:0008180]; membrane [GO:0016020]; membrane raft [GO:0045121]; mitochondrial inner membrane [GO:0005743]; mitochondrial proton-transporting ATP synthase complex [GO:0005753]; mitochondrial proton-transporting ATP synthase complex, catalytic sector F(1) [GO:0000275]; mitochondrial proton-transporting ATP synthase, catalytic core [GO:0005754]; mitochond…
Both	Atp5b	P56480	ATP synthase subunit beta, mitochondrial (EC 7.1.2.2) (ATP synthase F1 subunit beta)	*	Up	7.1059	2.829	0.2326	3.042	angiogenesis [GO:0001525]; ATP biosynthetic process [GO:0006754]; ATP metabolic process [GO:0046034]; cellular response to interleukin-7 [GO:0098761]; lipid metabolic process [GO:0006629]; negative regulation of cell adhesion involved in substrate-bound cell migration [GO:0006933]; positive regulation of blood vessel endothelial cell migration [GO:0043536]; proton motive force-driven mitochondria…	cell surface [GO:0009986]; membrane [GO:0016020]; membrane raft [GO:0045121]; mitochondrial inner membrane [GO:0005743]; mitochondrial membrane [GO:0031966]; mitochondrial nucleoid [GO:0042645]; mitochondrial proton-transporting ATP synthase complex [GO:0005753]; mitochondrial proton-transporting ATP synthase complex, catalytic sector F(1) [GO:0000275]; mitochondrion [GO:0005739]; myelin sheath […
Both	Atp5c1	Q91VR2	ATP synthase subunit gamma, mitochondrial (ATP synthase F1 subunit gamma) (F-ATPase gamma subunit)	-	-	0.750241	-0.47092			ATP metabolic process [GO:0046034]; proton motive force-driven ATP synthesis [GO:0015986]; proton motive force-driven mitochondrial ATP synthesis [GO:0042776]	mitochondrial inner membrane [GO:0005743]; mitochondrial proton-transporting ATP synthase complex [GO:0005753]; mitochondrial proton-transporting ATP synthase complex, catalytic sector F(1) [GO:0000275]; mitochondrion [GO:0005739]; myelin sheath [GO:0043209]; proton-transporting ATP synthase complex, catalytic core F(1) [GO:0045261]
Both	Atp5f1	Q9CQQ7	ATP synthase F(0) complex subunit B1, mitochondrial (ATP synthase peripheral stalk-membrane subunit b) (ATP synthase subunit b) (ATPase subunit b)	-	-	0.0374021	-0.020467			ATP metabolic process [GO:0046034]; proton motive force-driven ATP synthesis [GO:0015986]; proton motive force-driven mitochondrial ATP synthesis [GO:0042776]	mitochondrial inner membrane [GO:0005743]; mitochondrial proton-transporting ATP synthase complex [GO:0005753]; mitochondrial proton-transporting ATP synthase complex, coupling factor F(o) [GO:0000276]; mitochondrion [GO:0005739]; myelin sheath [GO:0043209]
Both	Atp5i	Q06185	ATP synthase subunit e, mitochondrial (ATPase subunit e) (ATP synthase membrane subunit e)	-	-	0.109125	-0.0823208			ATP metabolic process [GO:0046034]; proton motive force-driven mitochondrial ATP synthesis [GO:0042776]	mitochondrial proton-transporting ATP synthase complex [GO:0005753]; mitochondrial proton-transporting ATP synthase complex, coupling factor F(o) [GO:0000276]; mitochondrion [GO:0005739]
Both	Atp5j2	P56135	ATP synthase subunit f, mitochondrial (ATP synthase membrane subunit f)	-	-	0.0109591	-0.00942229			ATP metabolic process [GO:0046034]; proton motive force-driven mitochondrial ATP synthesis [GO:0042776]	mitochondrial inner membrane [GO:0005743]; mitochondrial proton-transporting ATP synthase complex [GO:0005753]; mitochondrial proton-transporting ATP synthase complex, coupling factor F(o) [GO:0000276]; mitochondrion [GO:0005739]; nuclear membrane [GO:0031965]
Both	Atp5l	Q9CPQ8	ATP synthase subunit g, mitochondrial (ATPase subunit g) (ATP synthase membrane subunit g)	-	-	0.00232065	-0.00286714			ATP metabolic process [GO:0046034]; proton motive force-driven ATP synthesis [GO:0015986]	mitochondrial inner membrane [GO:0005743]; mitochondrial proton-transporting ATP synthase complex [GO:0005753]; mitochondrial proton-transporting ATP synthase complex, coupling factor F(o) [GO:0000276]; mitochondrion [GO:0005739]
Both	Atp5o	Q9DB20	ATP synthase subunit O, mitochondrial (ATP synthase peripheral stalk subunit OSCP) (Oligomycin sensitivity conferral protein) (OSCP)	-	-	0.822515	-0.45198			ATP biosynthetic process [GO:0006754]; ATP metabolic process [GO:0046034]; proton motive force-driven mitochondrial ATP synthesis [GO:0042776]	cell surface [GO:0009986]; mitochondrial proton-transporting ATP synthase complex [GO:0005753]; mitochondrial proton-transporting ATP synthase complex, coupling factor F(o) [GO:0000276]; mitochondrial proton-transporting ATP synthase, stator stalk [GO:0000274]; mitochondrion [GO:0005739]; myelin sheath [GO:0043209]; plasma membrane [GO:0005886]; proton-transporting ATP synthase complex, catalytic…
Both	Bdh1	Q80XN0	D-beta-hydroxybutyrate dehydrogenase, mitochondrial (EC 1.1.1.30) (3-hydroxybutyrate dehydrogenase) (BDH)	-	-	0.00519807	-0.00367308			steroid metabolic process [GO:0008202]	intracellular membrane-bounded organelle [GO:0043231]; matrix side of mitochondrial inner membrane [GO:0099617]; mitochondrial inner membrane [GO:0005743]; mitochondrial matrix [GO:0005759]; mitochondrion [GO:0005739]
Both	Ckmt2	Q6P8J7	Creatine kinase S-type, mitochondrial (EC 2.7.3.2) (Basic-type mitochondrial creatine kinase) (Mib-CK) (Sarcomeric mitochondrial creatine kinase) (S-MtCK)	*	Up	2.333	1.2222	0.91748	1.2286	phosphocreatine biosynthetic process [GO:0046314]; phosphocreatine metabolic process [GO:0006603]; phosphorylation [GO:0016310]	mitochondrial inner membrane [GO:0005743]; mitochondrion [GO:0005739]
Both	Cpt1b	Q924X2	Carnitine O-palmitoyltransferase 1, muscle isoform (CPT1-M) (EC 2.3.1.21) (Carnitine O-palmitoyltransferase I, muscle isoform) (CPT I) (CPTI-M) (Carnitine palmitoyltransferase 1B)	-	-	0.0968753	0.0423653			carnitine metabolic process [GO:0009437]; fatty acid beta-oxidation [GO:0006635]; fatty acid metabolic process [GO:0006631]; long-chain fatty acid transport [GO:0015909]; response to blue light [GO:0009637]	intracellular membrane-bounded organelle [GO:0043231]; mitochondrial outer membrane [GO:0005741]; mitochondrion [GO:0005739]
Both	Cryab	P23927	Alpha-crystallin B chain (Alpha(B)-crystallin) (P23)	-	-	0.327098	-0.154482			apoptotic process involved in morphogenesis [GO:0060561]; camera-type eye development [GO:0043010]; cellular response to gamma radiation [GO:0071480]; lens development in camera-type eye [GO:0002088]; microtubule polymerization or depolymerization [GO:0031109]; multicellular organism aging [GO:0010259]; muscle organ development [GO:0007517]; negative regulation of amyloid fibril formation [GO:190…	actin filament bundle [GO:0032432]; axon [GO:0030424]; cardiac myofibril [GO:0097512]; cell surface [GO:0009986]; contractile fiber [GO:0043292]; cytoplasm [GO:0005737]; cytosol [GO:0005829]; dendritic spine [GO:0043197]; extracellular region [GO:0005576]; Golgi apparatus [GO:0005794]; I band [GO:0031674]; lysosome [GO:0005764]; M band [GO:0031430]; microtubule cytoskeleton [GO:0015630]; mitochon…
Both	Csrp3	P50462	Cysteine and glycine-rich protein 3 (Cysteine-rich protein 3) (CRP3) (LIM domain protein, cardiac) (Muscle LIM protein)	-	-					cardiac muscle contraction [GO:0060048]; cardiac muscle hypertrophy [GO:0003300]; cardiac muscle tissue development [GO:0048738]; cardiac myofibril assembly [GO:0055003]; detection of muscle stretch [GO:0035995]; glucose homeostasis [GO:0042593]; heart development [GO:0007507]; inflammatory response [GO:0006954]; insulin receptor signaling pathway [GO:0008286]; intracellular calcium ion homeostas…	cytoplasm [GO:0005737]; cytoskeleton [GO:0005856]; cytosol [GO:0005829]; nucleoplasm [GO:0005654]; nucleus [GO:0005634]; Z disc [GO:0030018]
Both	Cyc1	Q9D0M3	Cytochrome c1, heme protein, mitochondrial (EC 7.1.1.8) (Complex III subunit 4) (Complex III subunit IV) (Cytochrome b-c1 complex subunit 4) (Ubiquinol-cytochrome-c reductase complex cytochrome c1 subunit) (Cytochrome c-1)	-	-					cellular respiration [GO:0045333]; mitochondrial electron transport, ubiquinol to cytochrome c [GO:0006122]; response to glucagon [GO:0033762]	mitochondrial inner membrane [GO:0005743]; mitochondrial respiratory chain complex III [GO:0005750]; mitochondrion [GO:0005739]
Both	Des	P31001	Desmin	*	Up	18.651	4.2212	0.16849	1.2694	intermediate filament organization [GO:0045109]; muscle organ development [GO:0007517]; skeletal muscle organ development [GO:0060538]	cardiac myofibril [GO:0097512]; cell-cell junction [GO:0005911]; contractile fiber [GO:0043292]; cytoplasm [GO:0005737]; cytoskeleton [GO:0005856]; fascia adherens [GO:0005916]; gap junction [GO:0005921]; intercalated disc [GO:0014704]; intermediate filament cytoskeleton [GO:0045111]; neuromuscular junction [GO:0031594]; nucleus [GO:0005634]; sarcolemma [GO:0042383]; type III intermediate filamen…
Both	Echs1	Q8BH95	Enoyl-CoA hydratase, mitochondrial (mECH) (mECH1) (EC 4.2.1.17) (EC 5.3.3.8) (Enoyl-CoA hydratase 1) (ECHS1) (Short-chain enoyl-CoA hydratase) (SCEH)	-	-	0.595042	-0.223495			fatty acid beta-oxidation [GO:0006635]	mitochondrial matrix [GO:0005759]; mitochondrion [GO:0005739]
Both	Eci1	P42125	Enoyl-CoA delta isomerase 1, mitochondrial (EC 5.3.3.8) (3,2-trans-enoyl-CoA isomerase) (Delta(3),Delta(2)-enoyl-CoA isomerase) (D3,D2-enoyl-CoA isomerase) (Dodecenoyl-CoA isomerase)	-	-	0.00633666	0.00647023			fatty acid beta-oxidation [GO:0006635]	mitochondrial inner membrane [GO:0005743]; mitochondrial matrix [GO:0005759]; mitochondrion [GO:0005739]
Both	Eef1a2	P62631	Elongation factor 1-alpha 2 (EF-1-alpha-2) (Eukaryotic elongation factor 1 A-2) (eEF1A-2) (Statin-S1)	-	-					positive regulation of apoptotic process [GO:0043065]; positive regulation of lipid kinase activity [GO:0090218]; translation [GO:0006412]; translational elongation [GO:0006414]	cytoplasm [GO:0005737]; eukaryotic translation elongation factor 1 complex [GO:0005853]; myelin sheath [GO:0043209]; neuronal cell body [GO:0043025]; nucleus [GO:0005634]; synapse [GO:0045202]
Both	Ehd2	Q8BH64	EH domain-containing protein 2	-	-	0.379674	-0.146914			cilium assembly [GO:0060271]; cortical actin cytoskeleton organization [GO:0030866]; endocytic recycling [GO:0032456]; endocytosis [GO:0006897]; plasma membrane tubulation [GO:0097320]; positive regulation of endocytic recycling [GO:2001137]; positive regulation of myoblast fusion [GO:1901741]; protein localization to plasma membrane [GO:0072659]	caveola [GO:0005901]; cytoplasm [GO:0005737]; cytosol [GO:0005829]; early endosome [GO:0005769]; endocytic vesicle [GO:0030139]; extrinsic component of membrane [GO:0019898]; intercellular bridge [GO:0045171]; membrane [GO:0016020]; microtubule cytoskeleton [GO:0015630]; perinuclear region of cytoplasm [GO:0048471]; plasma membrane [GO:0005886]; recycling endosome membrane [GO:0055038]
Both	Ehd2	Q9QXY6	EH domain-containing protein 3	-	-					cilium assembly [GO:0060271]; early endosome to Golgi transport [GO:0034498]; endocytic recycling [GO:0032456]; endocytosis [GO:0006897]; Golgi to lysosome transport [GO:0090160]; positive regulation of voltage-gated calcium channel activity [GO:1901387]; protein homooligomerization [GO:0051260]; protein localization to plasma membrane [GO:0072659]; protein transport [GO:0015031]; receptor recycl…	ciliary pocket membrane [GO:0020018]; cytoplasm [GO:0005737]; cytosol [GO:0005829]; early endosome [GO:0005769]; endocytic vesicle [GO:0030139]; myelin sheath [GO:0043209]; perinuclear region of cytoplasm [GO:0048471]; plasma membrane [GO:0005886]; recycling endosome membrane [GO:0055038]
Both	Ehd4	Q9EQP2	EH domain-containing protein 4 (PAST homolog 2) (mPAST2)	-	-	0.0241	0.0155126			cellular response to growth factor stimulus [GO:0071363]; cilium assembly [GO:0060271]; endocytic recycling [GO:0032456]; endocytosis [GO:0006897]; pinocytosis [GO:0006907]; positive regulation of peptidyl-tyrosine phosphorylation [GO:0050731]; protein homooligomerization [GO:0051260]; protein localization to plasma membrane [GO:0072659]; regulation of endocytosis [GO:0030100]	cytoplasm [GO:0005737]; early endosome [GO:0005769]; early endosome membrane [GO:0031901]; endocytic vesicle [GO:0030139]; endoplasmic reticulum [GO:0005783]; perinuclear region of cytoplasm [GO:0048471]; plasma membrane [GO:0005886]; recycling endosome membrane [GO:0055038]
Both	Etfa	Q99LC5	Electron transfer flavoprotein subunit alpha, mitochondrial (Alpha-ETF)	-	-	0.175799	-0.0948439			amino acid catabolic process [GO:0009063]; fatty acid beta-oxidation using acyl-CoA dehydrogenase [GO:0033539]; respiratory electron transport chain [GO:0022904]	electron transfer flavoprotein complex [GO:0045251]; mitochondrial electron transfer flavoprotein complex [GO:0017133]; mitochondrial matrix [GO:0005759]; mitochondrion [GO:0005739]
Both	Etfb	Q9DCW4	Electron transfer flavoprotein subunit beta (Beta-ETF)	-	-	0.502705	0.184848			amino acid catabolic process [GO:0009063]; fatty acid beta-oxidation using acyl-CoA dehydrogenase [GO:0033539]; respiratory electron transport chain [GO:0022904]	electron transfer flavoprotein complex [GO:0045251]; mitochondrial electron transfer flavoprotein complex [GO:0017133]; mitochondrial matrix [GO:0005759]; mitochondrion [GO:0005739]
Both	Gapdh	P16858	Glyceraldehyde-3-phosphate dehydrogenase (GAPDH) (EC 1.2.1.12) (Peptidyl-cysteine S-nitrosylase GAPDH) (EC 2.6.99.-)	*	Up	58.548	5.8715	0.31427	2.4449	antimicrobial humoral immune response mediated by antimicrobial peptide [GO:0061844]; apoptotic process [GO:0006915]; cAMP-mediated signaling [GO:0019933]; canonical glycolysis [GO:0061621]; carbohydrate metabolic process [GO:0005975]; cellular response to type II interferon [GO:0071346]; defense response to fungus [GO:0050832]; gluconeogenesis [GO:0006094]; glycolytic process [GO:0006096]; killi…	cytoplasm [GO:0005737]; cytosol [GO:0005829]; GAIT complex [GO:0097452]; glutamatergic synapse [GO:0098978]; intracellular membrane-bounded organelle [GO:0043231]; late endosome lumen [GO:0031906]; lipid droplet [GO:0005811]; microtubule cytoskeleton [GO:0015630]; mitochondrion [GO:0005739]; myelin sheath [GO:0043209]; nuclear membrane [GO:0031965]; nucleus [GO:0005634]; plasma membrane [GO:00058…
Both	Got2	P05202	Aspartate aminotransferase, mitochondrial (mAspAT) (EC 2.6.1.1) (EC 2.6.1.7) (Fatty acid-binding protein) (FABP-1) (Glutamate oxaloacetate transaminase 2) (Kynurenine aminotransferase 4) (Kynurenine aminotransferase IV) (Kynurenine--oxoglutarate transaminase 4) (Kynurenine--oxoglutarate transaminase IV) (Plasma membrane-associated fatty acid-binding protein) (FABPpm) (Transaminase A)	-	-	0.203572	0.166083			2-oxoglutarate metabolic process [GO:0006103]; amino acid metabolic process [GO:0006520]; aspartate biosynthetic process [GO:0006532]; aspartate catabolic process [GO:0006533]; aspartate metabolic process [GO:0006531]; dicarboxylic acid metabolic process [GO:0043648]; fatty acid transport [GO:0015908]; glutamate catabolic process to 2-oxoglutarate [GO:0019551]; glutamate catabolic process to aspa…	cell surface [GO:0009986]; mitochondrial inner membrane [GO:0005743]; mitochondrial matrix [GO:0005759]; mitochondrion [GO:0005739]; myelin sheath [GO:0043209]; perikaryon [GO:0043204]; plasma membrane [GO:0005886]; protein-containing complex [GO:0032991]; sarcolemma [GO:0042383]; T-tubule [GO:0030315]
Both	Gstm1	P10649	Glutathione S-transferase Mu 1 (EC 2.5.1.18) (GST 1-1) (GST class-mu 1) (Glutathione S-transferase GT8.7) (pmGT10)	-	-	0.084298	0.0849926			cellular detoxification of nitrogen compound [GO:0070458]; cellular response to xenobiotic stimulus [GO:0071466]; glutathione derivative biosynthetic process [GO:1901687]; glutathione metabolic process [GO:0006749]; hepoxilin biosynthetic process [GO:0051122]; nitrobenzene metabolic process [GO:0018916]; prostaglandin metabolic process [GO:0006693]; xenobiotic catabolic process [GO:0042178]	cytoplasm [GO:0005737]; cytosol [GO:0005829]; extracellular region [GO:0005576]; intercellular bridge [GO:0045171]; myelin sheath [GO:0043209]; protein-containing complex [GO:0032991]
Both	Hadha	Q8BMS1	Trifunctional enzyme subunit alpha, mitochondrial (Monolysocardiolipin acyltransferase) (EC 2.3.1.-) (TP-alpha) [Includes: Long-chain enoyl-CoA hydratase (EC 4.2.1.17); Long chain 3-hydroxyacyl-CoA dehydrogenase (EC 1.1.1.211)]	-	-	0.880315	-0.203641			cardiolipin acyl-chain remodeling [GO:0035965]; fatty acid beta-oxidation [GO:0006635]; response to insulin [GO:0032868]; response to xenobiotic stimulus [GO:0009410]	mitochondrial fatty acid beta-oxidation multienzyme complex [GO:0016507]; mitochondrial inner membrane [GO:0005743]; mitochondrial nucleoid [GO:0042645]; mitochondrion [GO:0005739]
Both	Hadhb	Q99JY0	Trifunctional enzyme subunit beta, mitochondrial (TP-beta) [Includes: 3-ketoacyl-CoA thiolase (EC 2.3.1.155) (EC 2.3.1.16) (Acetyl-CoA acyltransferase) (Beta-ketothiolase)]	*	Down	0.094277	-3.4069	0.33337	1.1327	cellular response to lipopolysaccharide [GO:0071222]; fatty acid beta-oxidation [GO:0006635]; gene expression [GO:0010467]	endoplasmic reticulum [GO:0005783]; mitochondrial fatty acid beta-oxidation multienzyme complex [GO:0016507]; mitochondrial inner membrane [GO:0005743]; mitochondrial nucleoid [GO:0042645]; mitochondrial outer membrane [GO:0005741]; mitochondrion [GO:0005739]
Both	Hba	P01942	Hemoglobin subunit alpha (Alpha-globin) (Hemoglobin alpha chain) [Cleaved into: Hemopressin]	-	-	0.477072	-0.221942			carbon dioxide transport [GO:0015670]; erythrocyte development [GO:0048821]; hydrogen peroxide catabolic process [GO:0042744]; in utero embryonic development [GO:0001701]; nitric oxide transport [GO:0030185]; oxygen transport [GO:0015671]; positive regulation of cell death [GO:0010942]; response to bacterium [GO:0009617]; response to stilbenoid [GO:0035634]	extracellular space [GO:0005615]; haptoglobin-hemoglobin complex [GO:0031838]; hemoglobin complex [GO:0005833]; myelin sheath [GO:0043209]; synapse [GO:0045202]
Both	Hbb-b1	P02088	Hemoglobin subunit beta-1 (Beta-1-globin) (Hemoglobin beta-1 chain) (Hemoglobin beta-major chain)	-	-	0.341057	-0.272852			carbon dioxide transport [GO:0015670]; erythrocyte development [GO:0048821]; hemopoiesis [GO:0030097]; hydrogen peroxide catabolic process [GO:0042744]; nitric oxide transport [GO:0030185]; oxygen transport [GO:0015671]; positive regulation of cell death [GO:0010942]; regulation of eIF2 alpha phosphorylation by heme [GO:0010999]	extracellular space [GO:0005615]; haptoglobin-hemoglobin complex [GO:0031838]; hemoglobin complex [GO:0005833]; myelin sheath [GO:0043209]
Both	Hsd17b10	O08756	3-hydroxyacyl-CoA dehydrogenase type-2 (EC 1.1.1.35) (17-beta-estradiol 17-dehydrogenase) (EC 1.1.1.62) (2-methyl-3-hydroxybutyryl-CoA dehydrogenase) (MHBD) (3-alpha-(17-beta)-hydroxysteroid dehydrogenase (NAD(+))) (EC 1.1.1.239) (3-hydroxy-2-methylbutyryl-CoA dehydrogenase) (EC 1.1.1.178) (3-hydroxyacyl-CoA dehydrogenase type II) (3alpha(or 20beta)-hydroxysteroid dehydrogenase) (EC 1.1.1.53) (7-…	-	-	0.364305	-0.167549			androgen metabolic process [GO:0008209]; bile acid biosynthetic process [GO:0006699]; brexanolone metabolic process [GO:0062173]; C21-steroid hormone metabolic process [GO:0008207]; estrogen metabolic process [GO:0008210]; fatty acid beta-oxidation [GO:0006635]; fatty acid metabolic process [GO:0006631]; isoleucine catabolic process [GO:0006550]; mitochondrial tRNA 3'-end processing [GO:1990180];…	endoplasmic reticulum [GO:0005783]; mitochondrial inner membrane [GO:0005743]; mitochondrial nucleoid [GO:0042645]; mitochondrial ribonuclease P complex [GO:0030678]; mitochondrion [GO:0005739]; tRNA methyltransferase complex [GO:0043527]
Both	Hspa8	P63017	Heat shock cognate 71 kDa protein (EC 3.6.4.10) (Heat shock 70 kDa protein 8)	-	-	0.642785	0.378789			aging [GO:0007568]; ATP metabolic process [GO:0046034]; cellular response to cadmium ion [GO:0071276]; cellular response to heat [GO:0034605]; cerebellum development [GO:0021549]; chaperone cofactor-dependent protein refolding [GO:0051085]; chaperone-mediated autophagy [GO:0061684]; chaperone-mediated autophagy translocation complex disassembly [GO:1904764]; chaperone-mediated protein folding [GO…	asymmetric synapse [GO:0032279]; autophagosome [GO:0005776]; axon [GO:0030424]; cell surface [GO:0009986]; cytoplasm [GO:0005737]; cytosol [GO:0005829]; dendrite [GO:0030425]; dendritic shaft [GO:0043198]; dendritic spine [GO:0043197]; extracellular exosome [GO:0070062]; glutamatergic synapse [GO:0098978]; glycinergic synapse [GO:0098690]; intermediate filament [GO:0005882]; late endosome [GO:000…
Both	Hspa9	P38647	Stress-70 protein, mitochondrial (75 kDa glucose-regulated protein) (GRP-75) (Heat shock 70 kDa protein 9) (Mortalin) (Peptide-binding protein 74) (PBP74) (p66 MOT)	-	-					chaperone cofactor-dependent protein refolding [GO:0051085]; erythrocyte differentiation [GO:0030218]; iron-sulfur cluster assembly [GO:0016226]; negative regulation of cell death [GO:0060548]; negative regulation of erythrocyte differentiation [GO:0045647]; negative regulation of hematopoietic stem cell differentiation [GO:1902037]; negative regulation of hemopoiesis [GO:1903707]; protein autoph…	cytoplasm [GO:0005737]; mitochondrial matrix [GO:0005759]; mitochondrial nucleoid [GO:0042645]; mitochondrion [GO:0005739]; myelin sheath [GO:0043209]; nucleolus [GO:0005730]
Both	Idh2	P54071	Isocitrate dehydrogenase [NADP], mitochondrial (IDH) (EC 1.1.1.42) (ICD-M) (IDP) (NADP(+)-specific ICDH) (Oxalosuccinate decarboxylase)	-	-	0.0192755	0.0182069			2-oxoglutarate metabolic process [GO:0006103]; glyoxylate cycle [GO:0006097]; isocitrate metabolic process [GO:0006102]; NADP biosynthetic process [GO:0006741]; NADP metabolic process [GO:0006739]; negative regulation of glial cell migration [GO:1903976]; negative regulation of glial cell proliferation [GO:0060253]; negative regulation of matrix metallopeptidase secretion [GO:1904465]; tricarboxy…	cytosol [GO:0005829]; mitochondrial inner membrane [GO:0005743]; mitochondrion [GO:0005739]; peroxisome [GO:0005777]
Both	Idh3a	Q9D6R2	Isocitrate dehydrogenase [NAD] subunit alpha, mitochondrial (EC 1.1.1.41) (Isocitric dehydrogenase subunit alpha) (NAD(+)-specific ICDH subunit alpha)	*	Down	0.010494	-6.5742	0.073664	1.0334	2-oxoglutarate metabolic process [GO:0006103]; isocitrate metabolic process [GO:0006102]; NADH metabolic process [GO:0006734]; tricarboxylic acid cycle [GO:0006099]	mitochondrial isocitrate dehydrogenase complex (NAD+) [GO:0005962]; mitochondrion [GO:0005739]; myelin sheath [GO:0043209]
Both	Idh3g	P70404	Isocitrate dehydrogenase [NAD] subunit gamma 1, mitochondrial (Isocitric dehydrogenase subunit gamma) (NAD(+)-specific ICDH subunit gamma)	-	-	0.0313086	0.0165113			2-oxoglutarate metabolic process [GO:0006103]; isocitrate metabolic process [GO:0006102]; NADH metabolic process [GO:0006734]; negative regulation of growth [GO:0045926]; tricarboxylic acid cycle [GO:0006099]	mitochondrial isocitrate dehydrogenase complex (NAD+) [GO:0005962]; mitochondrion [GO:0005739]; nucleolus [GO:0005730]
Both	Immt	Q8CAQ8	MICOS complex subunit Mic60 (Mitochondrial inner membrane protein) (Mitofilin)	-	-	0.621832	0.217526			cristae formation [GO:0042407]; mitochondrial calcium ion homeostasis [GO:0051560]; neuron cellular homeostasis [GO:0070050]	MICOS complex [GO:0061617]; mitochondrial inner membrane [GO:0005743]; mitochondrial intermembrane space [GO:0005758]; mitochondrion [GO:0005739]; myelin sheath [GO:0043209]
Both	Ldha	P06151	L-lactate dehydrogenase A chain (LDH-A) (EC 1.1.1.27) (LDH muscle subunit) (LDH-M)	-	-	0.843005	-0.275483			cellular response to extracellular stimulus [GO:0031668]; glucose catabolic process to lactate via pyruvate [GO:0019661]; lactate biosynthetic process from pyruvate [GO:0019244]; lactate metabolic process [GO:0006089]; NAD metabolic process [GO:0019674]; positive regulation of apoptotic process [GO:0043065]; pyruvate catabolic process [GO:0042867]; pyruvate metabolic process [GO:0006090]	cytosol [GO:0005829]; mitochondrion [GO:0005739]; oxidoreductase complex [GO:1990204]; sperm fibrous sheath [GO:0035686]
Both	Ldhb	P16125	L-lactate dehydrogenase B chain (LDH-B) (EC 1.1.1.27) (LDH heart subunit) (LDH-H)	-	-	0.843435	-0.258438			lactate biosynthetic process from pyruvate [GO:0019244]; lactate metabolic process [GO:0006089]; NAD metabolic process [GO:0019674]; pyruvate metabolic process [GO:0006090]	cytosol [GO:0005829]; membrane raft [GO:0045121]; mitochondrial inner membrane [GO:0005743]; mitochondrion [GO:0005739]; myelin sheath [GO:0043209]; oxidoreductase complex [GO:1990204]
Both	Mb	P04247	Myoglobin	-	-	0.00697262	-0.00550314			brown fat cell differentiation [GO:0050873]; enucleate erythrocyte differentiation [GO:0043353]; heart development [GO:0007507]; oxygen transport [GO:0015671]; response to hormone [GO:0009725]; response to hydrogen peroxide [GO:0042542]; response to hypoxia [GO:0001666]
Both	Mb	P35737	Class II histocompatibility antigen, M beta 1 chain (H2-M beta 1 chain)	-	-	1.13274	0.218684			adaptive immune response [GO:0002250]; antigen processing and presentation [GO:0019882]; antigen processing and presentation of exogenous peptide antigen via MHC class II [GO:0019886]; chaperone cofactor-dependent protein refolding [GO:0051085]; MHC class II protein complex assembly [GO:0002399]; peptide antigen assembly with MHC class II protein complex [GO:0002503]; positive regulation of T cel…	intracellular membrane-bounded organelle [GO:0043231]; late endosome membrane [GO:0031902]; lysosomal membrane [GO:0005765]; MHC class II protein complex [GO:0042613]
Both	Mtfp1	Q9CRB8	Mitochondrial fission process protein 1 (Mitochondrial 18 kDa protein) (MTP18)	-	-	0.698151	0.313201			apoptotic process [GO:0006915]; mitochondrial fission [GO:0000266]; mitochondrial membrane organization [GO:0007006]; mitochondrion organization [GO:0007005]; response to muscle activity [GO:0014850]	mitochondrial inner membrane [GO:0005743]; mitochondrion [GO:0005739]
Both	Mybpc3	O70468	Myosin-binding protein C, cardiac-type (Cardiac MyBP-C) (C-protein, cardiac muscle isoform)	-	-	0.777391	0.18075			cardiac muscle contraction [GO:0060048]; cell adhesion [GO:0007155]; heart morphogenesis [GO:0003007]; muscle contraction [GO:0006936]; myosin filament assembly [GO:0031034]; regulation of heart contraction [GO:0008016]; regulation of heart rate [GO:0002027]; sarcomere organization [GO:0045214]; ventricular cardiac muscle tissue morphogenesis [GO:0055010]	A band [GO:0031672]; cardiac myofibril [GO:0097512]; cytoskeleton [GO:0005856]; myofibril [GO:0030016]; sarcomere [GO:0030017]; striated muscle myosin thick filament [GO:0005863]
Both	Myh4	Q5SX39	Myosin-4 (Myosin heavy chain 2b) (MyHC-2b) (Myosin heavy chain 4)	-	-	0.252605	-0.273537			muscle contraction [GO:0006936]; response to activity [GO:0014823]	cytoplasm [GO:0005737]; myofibril [GO:0030016]; myosin filament [GO:0032982]; myosin II complex [GO:0016460]
Both	Myh6	Q02566	Myosin-6 (Myosin heavy chain 6) (Myosin heavy chain, cardiac muscle alpha isoform) (MyHC-alpha)	-	-	0.457051	0.618705			actin filament-based movement [GO:0030048]; adult heart development [GO:0007512]; ATP metabolic process [GO:0046034]; atrial cardiac muscle tissue morphogenesis [GO:0055009]; cardiac muscle cell development [GO:0055013]; cardiac muscle contraction [GO:0060048]; cardiac muscle hypertrophy in response to stress [GO:0014898]; in utero embryonic development [GO:0001701]; muscle contraction [GO:000693…	cytoplasm [GO:0005737]; mitochondrion [GO:0005739]; muscle myosin complex [GO:0005859]; myofibril [GO:0030016]; myosin complex [GO:0016459]; myosin filament [GO:0032982]; myosin II complex [GO:0016460]; stress fiber [GO:0001725]; Z disc [GO:0030018]
Both	Myl3	P09542	Myosin light chain 3 (Myosin alkali light chain 1, ventricular/slow skeletal muscle isoform) (Myosin light chain 1, slow-twitch muscle B/ventricular isoform) (MLC1SB)	-	-	0.238814	0.364238			cardiac muscle contraction [GO:0060048]; regulation of striated muscle contraction [GO:0006942]; regulation of the force of heart contraction [GO:0002026]; ventricular cardiac muscle tissue morphogenesis [GO:0055010]	A band [GO:0031672]; I band [GO:0031674]; myosin complex [GO:0016459]; myosin II complex [GO:0016460]
Both	Ndufa10	Q99LC3	NADH dehydrogenase [ubiquinone] 1 alpha subcomplex subunit 10, mitochondrial (Complex I-42kD) (CI-42kD) (NADH-ubiquinone oxidoreductase 42 kDa subunit)	-	-	0.674525	-0.291753			aerobic respiration [GO:0009060]; mitochondrial electron transport, NADH to ubiquinone [GO:0006120]; mitochondrial respiratory chain complex I assembly [GO:0032981]; proton motive force-driven mitochondrial ATP synthesis [GO:0042776]	cytoplasm [GO:0005737]; mitochondrial matrix [GO:0005759]; mitochondrial respiratory chain complex I [GO:0005747]; mitochondrion [GO:0005739]; myelin sheath [GO:0043209]
Both	Ndufa4	Q62425	Cytochrome c oxidase subunit NDUFA4	-	-	0.134555	0.0940663			positive regulation of cytochrome-c oxidase activity [GO:1904960]	mitochondrial inner membrane [GO:0005743]; mitochondrial respiratory chain complex I [GO:0005747]; mitochondrial respiratory chain complex IV [GO:0005751]; mitochondrion [GO:0005739]
Both	Ndufa9	Q9DC69	NADH dehydrogenase [ubiquinone] 1 alpha subcomplex subunit 9, mitochondrial (Complex I-39kD) (CI-39kD) (NADH-ubiquinone oxidoreductase 39 kDa subunit)	-	-	0.448738	-0.175461			aerobic respiration [GO:0009060]; circadian rhythm [GO:0007623]; mitochondrial respiratory chain complex I assembly [GO:0032981]; proton motive force-driven mitochondrial ATP synthesis [GO:0042776]; ubiquinone-6 biosynthetic process [GO:1901006]	mitochondrial inner membrane [GO:0005743]; mitochondrial matrix [GO:0005759]; mitochondrial membrane [GO:0031966]; mitochondrial respiratory chain complex I [GO:0005747]; mitochondrion [GO:0005739]
Both	Ndufs1	Q91VD9	NADH-ubiquinone oxidoreductase 75 kDa subunit, mitochondrial (EC 7.1.1.2) (Complex I-75kD) (CI-75kD)	-	-	0.0208251	-0.00981413			aerobic respiration [GO:0009060]; apoptotic mitochondrial changes [GO:0008637]; ATP metabolic process [GO:0046034]; cellular respiration [GO:0045333]; mitochondrial electron transport, NADH to ubiquinone [GO:0006120]; mitochondrial respiratory chain complex I assembly [GO:0032981]; proton motive force-driven mitochondrial ATP synthesis [GO:0042776]; reactive oxygen species metabolic process [GO:0…	mitochondrial inner membrane [GO:0005743]; mitochondrial intermembrane space [GO:0005758]; mitochondrial respiratory chain complex I [GO:0005747]; mitochondrion [GO:0005739]; myelin sheath [GO:0043209]
Both	Ndufs2	Q91WD5	NADH dehydrogenase [ubiquinone] iron-sulfur protein 2, mitochondrial (EC 7.1.1.2) (Complex I-49kD) (CI-49kD) (NADH-ubiquinone oxidoreductase 49 kDa subunit)	-	-	0.728019	0.472629			aerobic respiration [GO:0009060]; cellular response to oxygen levels [GO:0071453]; gliogenesis [GO:0042063]; mitochondrial ATP synthesis coupled electron transport [GO:0042775]; mitochondrial electron transport, NADH to ubiquinone [GO:0006120]; mitochondrial respiratory chain complex I assembly [GO:0032981]; neural precursor cell proliferation [GO:0061351]; neurogenesis [GO:0022008]; proton motiv…	mitochondrial inner membrane [GO:0005743]; mitochondrial respiratory chain complex I [GO:0005747]; mitochondrion [GO:0005739]; nucleoplasm [GO:0005654]
Both	Ndufs3	Q9DCT2	NADH dehydrogenase [ubiquinone] iron-sulfur protein 3, mitochondrial (EC 7.1.1.2) (Complex I-30kD) (CI-30kD) (NADH-ubiquinone oxidoreductase 30 kDa subunit)	-	-	0.141718	-0.0956974			aerobic respiration [GO:0009060]; mitochondrial electron transport, NADH to ubiquinone [GO:0006120]; mitochondrial respiratory chain complex I assembly [GO:0032981]; negative regulation of cell growth [GO:0030308]; negative regulation of intrinsic apoptotic signaling pathway [GO:2001243]; proton motive force-driven mitochondrial ATP synthesis [GO:0042776]; reactive oxygen species metabolic proces…	mitochondrial inner membrane [GO:0005743]; mitochondrial membrane [GO:0031966]; mitochondrial respiratory chain complex I [GO:0005747]; mitochondrion [GO:0005739]; myelin sheath [GO:0043209]; nuclear body [GO:0016604]
Both	Ndufv1	Q91YT0	NADH dehydrogenase [ubiquinone] flavoprotein 1, mitochondrial (EC 7.1.1.2) (Complex I-51kD) (CI-51kD) (NADH-ubiquinone oxidoreductase 51 kDa subunit)	-	-	0.344974	-0.157746			aerobic respiration [GO:0009060]; mitochondrial ATP synthesis coupled electron transport [GO:0042775]; mitochondrial electron transport, NADH to ubiquinone [GO:0006120]; proton motive force-driven mitochondrial ATP synthesis [GO:0042776]	cytosol [GO:0005829]; mitochondrial inner membrane [GO:0005743]; mitochondrial respiratory chain complex I [GO:0005747]; mitochondrion [GO:0005739]
Both	Ndufv2	Q9D6J6	NADH dehydrogenase [ubiquinone] flavoprotein 2, mitochondrial (EC 7.1.1.2) (NADH-ubiquinone oxidoreductase 24 kDa subunit)	-	-	0.234339	-0.135322			aerobic respiration [GO:0009060]; cardiac muscle tissue development [GO:0048738]; mitochondrial electron transport, NADH to ubiquinone [GO:0006120]; nervous system development [GO:0007399]; proton motive force-driven mitochondrial ATP synthesis [GO:0042776]	mitochondrial inner membrane [GO:0005743]; mitochondrial respiratory chain complex I [GO:0005747]; mitochondrion [GO:0005739]; myelin sheath [GO:0043209]
Both	Nnt	Q61941	NAD(P) transhydrogenase, mitochondrial (EC 7.1.1.1) (Nicotinamide nucleotide transhydrogenase) (Pyridine nucleotide transhydrogenase)	-	-	0.0757419	0.04331			cell redox homeostasis [GO:0045454]; cellular oxidant detoxification [GO:0098869]; intracellular oxygen homeostasis [GO:0032364]; NADPH regeneration [GO:0006740]; negative regulation of apoptotic process [GO:0043066]; negative regulation of protein phosphorylation [GO:0001933]; positive regulation of hydrogen peroxide catabolic process [GO:1903285]; positive regulation of mitochondrial membrane p…	mitochondrial inner membrane [GO:0005743]; mitochondrion [GO:0005739]
Both	Pygm	Q9WUB3	Glycogen phosphorylase, muscle form (EC 2.4.1.1) (Myophosphorylase)	-	-	0.249077	-0.11303			glycogen catabolic process [GO:0005980]; glycogen metabolic process [GO:0005977]; intracellular calcium ion homeostasis [GO:0006874]; response to cAMP [GO:0051591]; response to hypoxia [GO:0001666]; response to organic substance [GO:0010033]	cytoplasm [GO:0005737]; sarcoplasmic reticulum [GO:0016529]; Z disc [GO:0030018]
Both	Sdha	Q8K2B3	Succinate dehydrogenase [ubiquinone] flavoprotein subunit, mitochondrial (EC 1.3.5.1) (Flavoprotein subunit of complex II) (Fp)	*	Up	1.7192	0.78173	0.56354	1.605	mitochondrial electron transport, succinate to ubiquinone [GO:0006121]; nervous system development [GO:0007399]; proton motive force-driven mitochondrial ATP synthesis [GO:0042776]; respiratory electron transport chain [GO:0022904]; succinate metabolic process [GO:0006105]; tricarboxylic acid cycle [GO:0006099]	mitochondrial inner membrane [GO:0005743]; mitochondrial respiratory chain complex II, succinate dehydrogenase complex (ubiquinone) [GO:0005749]; mitochondrion [GO:0005739]; myelin sheath [GO:0043209]; nucleolus [GO:0005730]; succinate dehydrogenase complex (ubiquinone) [GO:0045257]
Both	Sdhb	Q9CQA3	Succinate dehydrogenase [ubiquinone] iron-sulfur subunit, mitochondrial (EC 1.3.5.1) (Iron-sulfur subunit of complex II) (Ip)	-	-	0.361343	0.232821			aerobic respiration [GO:0009060]; mitochondrial electron transport, succinate to ubiquinone [GO:0006121]; proton motive force-driven mitochondrial ATP synthesis [GO:0042776]; respiratory electron transport chain [GO:0022904]; succinate metabolic process [GO:0006105]; tricarboxylic acid cycle [GO:0006099]	mitochondrial inner membrane [GO:0005743]; mitochondrial membrane [GO:0031966]; mitochondrial respiratory chain complex II, succinate dehydrogenase complex (ubiquinone) [GO:0005749]; mitochondrion [GO:0005739]; nucleoplasm [GO:0005654]; plasma membrane [GO:0005886]; respiratory chain complex II [GO:0045273]; succinate dehydrogenase complex (ubiquinone) [GO:0045257]
Both	Slc25a11	Q9CR62	Mitochondrial 2-oxoglutarate/malate carrier protein (OGCP) (alpha-oxoglutarate carrier) (Solute carrier family 25 member 11) (SLC25A11)	-	-	0.103887	-0.0626777			gluconeogenesis [GO:0006094]; lipid transport [GO:0006869]; malate transmembrane transport [GO:0071423]; oxaloacetate transport [GO:0015729]; phosphate ion transmembrane transport [GO:0035435]; succinate transmembrane transport [GO:0071422]; sulfate transport [GO:0008272]; thiosulfate transport [GO:0015709]	mitochondrial inner membrane [GO:0005743]; mitochondrion [GO:0005739]
Both	Slc25a12	Q8BH59	Electrogenic aspartate/glutamate antiporter SLC25A12, mitochondrial (Solute carrier family 25 member 12)	-	-	0.0552556	-0.0259748			aspartate transmembrane transport [GO:0015810]; glutamate biosynthetic process [GO:0006537]; L-glutamate transmembrane transport [GO:0015813]; malate-aspartate shuttle [GO:0043490]; negative regulation of glucose catabolic process to lactate via pyruvate [GO:1904024]; positive regulation of ATP biosynthetic process [GO:2001171]; positive regulation of glucose metabolic process [GO:0010907]; posit…	mitochondrial inner membrane [GO:0005743]; mitochondrion [GO:0005739]; myelin sheath [GO:0043209]
Both	Slc25a13	Q9QXX4	Electrogenic aspartate/glutamate antiporter SLC25A13, mitochondrial (Citrin) (Solute carrier family 25 member 13)	-	-	0.105054	-0.0512831			aspartate transmembrane transport [GO:0015810]; ATP biosynthetic process [GO:0006754]; cellular respiration [GO:0045333]; gluconeogenesis [GO:0006094]; L-glutamate transmembrane transport [GO:0015813]; malate-aspartate shuttle [GO:0043490]; response to calcium ion [GO:0051592]	mitochondrial inner membrane [GO:0005743]; mitochondrion [GO:0005739]
Both	Slc25a3	Q8VEM8	Solute carrier family 25 member 3 (Phosphate carrier protein, mitochondrial) (Phosphate transport protein) (PTP)	-	-	0.177137	-0.0872122			mitochondrial phosphate ion transmembrane transport [GO:1990547]; phosphate ion transmembrane transport [GO:0035435]	mitochondrial inner membrane [GO:0005743]; mitochondrion [GO:0005739]; myelin sheath [GO:0043209]
Both	Slc25a4	P48962	ADP/ATP translocase 1 (ADP,ATP carrier protein 1) (ADP,ATP carrier protein, heart/skeletal muscle isoform T1) (Adenine nucleotide translocator 1) (ANT 1) (Solute carrier family 25 member 4)	-	-	0.0497796	0.0372648			adaptive thermogenesis [GO:1990845]; ADP transport [GO:0015866]; apoptotic mitochondrial changes [GO:0008637]; mitochondrial ADP transmembrane transport [GO:0140021]; mitochondrial ATP transmembrane transport [GO:1990544]; negative regulation of cardiac muscle cell apoptotic process [GO:0010667]; negative regulation of mitochondrial membrane permeability involved in apoptotic process [GO:1902109]…	membrane [GO:0016020]; membrane raft [GO:0045121]; mitochondrial inner membrane [GO:0005743]; mitochondrial membrane [GO:0031966]; mitochondrial outer membrane [GO:0005741]; mitochondrial permeability transition pore complex [GO:0005757]; mitochondrion [GO:0005739]; myelin sheath [GO:0043209]
Both	Slc25a5	P51881	ADP/ATP translocase 2 (ADP,ATP carrier protein 2) (Adenine nucleotide translocator 2) (ANT 2) (Solute carrier family 25 member 5) [Cleaved into: ADP/ATP translocase 2, N-terminally processed]	-	-	0.321671	0.333289			adaptive thermogenesis [GO:1990845]; adenine nucleotide transport [GO:0051503]; B cell differentiation [GO:0030183]; cellular response to leukemia inhibitory factor [GO:1990830]; chromosome segregation [GO:0007059]; erythrocyte differentiation [GO:0030218]; mitochondrial ADP transmembrane transport [GO:0140021]; mitochondrial ATP transmembrane transport [GO:1990544]; negative regulation of mitoch…	membrane [GO:0016020]; membrane raft [GO:0045121]; mitochondrial inner membrane [GO:0005743]; mitochondrial nucleoid [GO:0042645]; mitochondrial permeability transition pore complex [GO:0005757]; mitochondrion [GO:0005739]; MMXD complex [GO:0071817]; myelin sheath [GO:0043209]
Both	Srl	Q7TQ48	Sarcalumenin	-	-	0.0713149	0.0628795			response to muscle activity involved in regulation of muscle adaptation [GO:0014873]; store-operated calcium entry [GO:0002115]	sarcoplasmic reticulum lumen [GO:0033018]; sarcoplasmic reticulum membrane [GO:0033017]
Both	Suclg1	Q9WUM5	Succinate--CoA ligase [ADP/GDP-forming] subunit alpha, mitochondrial (EC 6.2.1.4) (EC 6.2.1.5) (Succinyl-CoA synthetase subunit alpha) (SCS-alpha)	-	-	0.0548697	-0.0357238			succinate metabolic process [GO:0006105]; succinyl-CoA metabolic process [GO:0006104]; tricarboxylic acid cycle [GO:0006099]	mitochondrial inner membrane [GO:0005743]; mitochondrion [GO:0005739]; protein-containing complex [GO:0032991]; succinate-CoA ligase complex (ADP-forming) [GO:0009361]; succinate-CoA ligase complex (GDP-forming) [GO:0045244]
Both	Tpi1	P17751	Triosephosphate isomerase (TIM) (EC 5.3.1.1) (Methylglyoxal synthase) (EC 4.2.3.3) (Triose-phosphate isomerase)	-	-	0.0849174	0.0547826			canonical glycolysis [GO:0061621]; gluconeogenesis [GO:0006094]; glucose metabolic process [GO:0006006]; glyceraldehyde-3-phosphate biosynthetic process [GO:0046166]; glyceraldehyde-3-phosphate metabolic process [GO:0019682]; glycerol catabolic process [GO:0019563]; glycolytic process [GO:0006096]; methylglyoxal biosynthetic process [GO:0019242]	cytosol [GO:0005829]; nucleus [GO:0005634]
Both	Tufm	Q8BFR5	Elongation factor Tu, mitochondrial	-	-					mitochondrial translational elongation [GO:0070125]; response to ethanol [GO:0045471]; translational elongation [GO:0006414]	mitochondrial inner membrane [GO:0005743]; mitochondrial nucleoid [GO:0042645]; mitochondrion [GO:0005739]; myelin sheath [GO:0043209]; synapse [GO:0045202]
Both	Uqcrc1	Q9CZ13	Cytochrome b-c1 complex subunit 1, mitochondrial (Complex III subunit 1) (Core protein I) (Ubiquinol-cytochrome-c reductase complex core protein 1)	*	Up	35.186	5.1369	0.024832	2.4171	cellular respiration [GO:0045333]; mitochondrial electron transport, ubiquinol to cytochrome c [GO:0006122]; mitochondrial respiratory chain complex III assembly [GO:0034551]; response to activity [GO:0014823]; response to alkaloid [GO:0043279]	mitochondrial inner membrane [GO:0005743]; mitochondrial respiratory chain complex III [GO:0005750]; mitochondrion [GO:0005739]; myelin sheath [GO:0043209]
Both	Uqcrc2	Q9DB77	Cytochrome b-c1 complex subunit 2, mitochondrial (Complex III subunit 2) (Core protein II) (Ubiquinol-cytochrome-c reductase complex core protein 2)	-	-	0.818668	-0.471275			cellular respiration [GO:0045333]; mitochondrial electron transport, ubiquinol to cytochrome c [GO:0006122]; proteolysis [GO:0006508]; response to xenobiotic stimulus [GO:0009410]	mitochondrial inner membrane [GO:0005743]; mitochondrial respiratory chain complex III [GO:0005750]; mitochondrial respiratory chain complex IV [GO:0005751]; mitochondrion [GO:0005739]; myelin sheath [GO:0043209]; nucleoplasm [GO:0005654]
Both	Uqcrfs1	Q9CR68	Cytochrome b-c1 complex subunit Rieske, mitochondrial (EC 7.1.1.8) (Complex III subunit 5) (Cytochrome b-c1 complex subunit 5) (Rieske iron-sulfur protein) (RISP) (Rieske protein UQCRFS1) (Ubiquinol-cytochrome c reductase iron-sulfur subunit) [Cleaved into: Cytochrome b-c1 complex subunit 9 (Su9) (Subunit 9) (8 kDa subunit 9) (Complex III subunit IX) (Cytochrome b-c1 complex subunit 11) (UQCRFS1 …	-	-	0.174324	-0.233763			cellular respiration [GO:0045333]; mitochondrial electron transport, ubiquinol to cytochrome c [GO:0006122]; respiratory electron transport chain [GO:0022904]; response to antibiotic [GO:0046677]; response to hormone [GO:0009725]; response to xenobiotic stimulus [GO:0009410]	mitochondrial inner membrane [GO:0005743]; mitochondrial membrane [GO:0031966]; mitochondrial respiratory chain complex III [GO:0005750]; mitochondrial respiratory chain complex IV [GO:0005751]; mitochondrion [GO:0005739]; myelin sheath [GO:0043209]
Both	Vdac1	Q60932	Voltage-dependent anion-selective channel protein 1 (VDAC-1) (mVDAC1) (Outer mitochondrial membrane protein porin 1) (Plasmalemmal porin) (Voltage-dependent anion-selective channel protein 5) (VDAC-5) (mVDAC5)	-	-	0.159076	0.0378785			acetyl-CoA biosynthetic process from pyruvate [GO:0006086]; apoptotic process [GO:0006915]; behavioral fear response [GO:0001662]; chemical synaptic transmission [GO:0007268]; epithelial cell differentiation [GO:0030855]; learning [GO:0007612]; mitochondrial calcium ion transmembrane transport [GO:0006851]; monoatomic anion transport [GO:0006820]; negative regulation of apoptotic process [GO:0043…	membrane [GO:0016020]; membrane raft [GO:0045121]; mitochondrial inner membrane [GO:0005743]; mitochondrial membrane [GO:0031966]; mitochondrial nucleoid [GO:0042645]; mitochondrial outer membrane [GO:0005741]; mitochondrial permeability transition pore complex [GO:0005757]; mitochondrion [GO:0005739]; myelin sheath [GO:0043209]; plasma membrane [GO:0005886]; postsynaptic density membrane [GO:009…
CTRL	Hspb1	P14602	Heat shock protein beta-1 (HspB1) (Growth-related 25 kDa protein) (Heat shock 25 kDa protein) (HSP 25) (Heat shock 27 kDa protein) (HSP 27) (p25)	-	CTRL					anterograde axonal protein transport [GO:0099641]; cellular response to vascular endothelial growth factor stimulus [GO:0035924]; chaperone-mediated protein folding [GO:0061077]; intracellular signal transduction [GO:0035556]; negative regulation of apoptotic signaling pathway [GO:2001234]; negative regulation of oxidative stress-induced cell death [GO:1903202]; negative regulation of oxidative s…	axon [GO:0030424]; axon cytoplasm [GO:1904115]; cardiac myofibril [GO:0097512]; contractile fiber [GO:0043292]; cornified envelope [GO:0001533]; cytoplasm [GO:0005737]; dendrite [GO:0030425]; I band [GO:0031674]; M band [GO:0031430]; nucleus [GO:0005634]; perikaryon [GO:0043204]; plasma membrane [GO:0005886]; postsynaptic density membrane [GO:0098839]; proteasome complex [GO:0000502]; spindle [GO…
CTRL	Ldb3	Q9JKS4	LIM domain-binding protein 3 (Protein cypher) (Protein oracle) (Z-band alternatively spliced PDZ-motif protein)	-	CTRL					actin cytoskeleton organization [GO:0030036]; heart development [GO:0007507]; muscle structure development [GO:0061061]; sarcomere organization [GO:0045214]	adherens junction [GO:0005912]; cytoskeleton [GO:0005856]; filamentous actin [GO:0031941]; perinuclear region of cytoplasm [GO:0048471]; pseudopodium [GO:0031143]; stress fiber [GO:0001725]; Z disc [GO:0030018]
CTRL#	Myh7	Q91Z83	Myosin-7 (Myosin heavy chain 7) (Myosin heavy chain slow isoform) (MyHC-slow) (Myosin heavy chain, cardiac muscle beta isoform) (MyHC-beta)	-	CTRL					adult heart development [GO:0007512]; ATP metabolic process [GO:0046034]; cardiac muscle contraction [GO:0060048]; cardiac muscle hypertrophy in response to stress [GO:0014898]; muscle contraction [GO:0006936]; muscle filament sliding [GO:0030049]; regulation of heart rate [GO:0002027]; regulation of slow-twitch skeletal muscle fiber contraction [GO:0031449]; regulation of the force of heart cont…	cytoplasm [GO:0005737]; muscle myosin complex [GO:0005859]; myofibril [GO:0030016]; myosin complex [GO:0016459]; myosin filament [GO:0032982]; myosin II complex [GO:0016460]; sarcomere [GO:0030017]; stress fiber [GO:0001725]; Z disc [GO:0030018]
CTRL	Ndufb4	Q9CQC7	NADH dehydrogenase [ubiquinone] 1 beta subcomplex subunit 4 (Complex I-B15) (CI-B15) (NADH-ubiquinone oxidoreductase B15 subunit)	-	CTRL					aerobic respiration [GO:0009060]; mitochondrial respiratory chain complex I assembly [GO:0032981]; proton motive force-driven mitochondrial ATP synthesis [GO:0042776]; response to oxidative stress [GO:0006979]	mitochondrial inner membrane [GO:0005743]; mitochondrial respiratory chain complex I [GO:0005747]; mitochondrion [GO:0005739]; nucleoplasm [GO:0005654]
CTRL#	Ogdh	Q60597	2-oxoglutarate dehydrogenase complex component E1 (E1o) (OGDC-E1) (OGDH-E1) (EC 1.2.4.2) (2-oxoglutarate dehydrogenase, mitochondrial) (Alpha-ketoglutarate dehydrogenase) (Alpha-KGDH-E1) (Thiamine diphosphate (ThDP)-dependent 2-oxoglutarate dehydrogenase)	-	CTRL					2-oxoglutarate metabolic process [GO:0006103]; cerebellar cortex development [GO:0021695]; generation of precursor metabolites and energy [GO:0006091]; glycolytic process [GO:0006096]; hippocampus development [GO:0021766]; histone succinylation [GO:0106077]; NADH metabolic process [GO:0006734]; olfactory bulb mitral cell layer development [GO:0061034]; pyramidal neuron development [GO:0021860]; s…	mitochondrial membrane [GO:0031966]; mitochondrion [GO:0005739]; nucleus [GO:0005634]; oxoglutarate dehydrogenase complex [GO:0045252]
CTRL	Pygb	Q8CI94	Glycogen phosphorylase (EC 2.4.1.1)	-	CTRL					glycogen catabolic process [GO:0005980]; glycogen metabolic process [GO:0005977]	axon [GO:0030424]; cytoplasm [GO:0005737]
CTRL#	Sucla2	Q9Z2I9	Succinate--CoA ligase [ADP-forming] subunit beta, mitochondrial (EC 6.2.1.5) (ATP-specific succinyl-CoA synthetase subunit beta) (A-SCS) (Succinyl-CoA synthetase beta-A chain) (SCS-betaA)	-	CTRL					succinate metabolic process [GO:0006105]; succinyl-CoA metabolic process [GO:0006104]; tricarboxylic acid cycle [GO:0006099]	mitochondrion [GO:0005739]; myelin sheath [GO:0043209]; succinate-CoA ligase complex [GO:0042709]; succinate-CoA ligase complex (ADP-forming) [GO:0009361]
CTRL	Ttn	A2ASS6	Titin (EC 2.7.11.1) (Connectin)	-	CTRL					adult heart development [GO:0007512]; cardiac muscle cell development [GO:0055013]; cardiac muscle contraction [GO:0060048]; cardiac muscle hypertrophy [GO:0003300]; cardiac muscle tissue development [GO:0048738]; cardiac muscle tissue morphogenesis [GO:0055008]; cardiac myofibril assembly [GO:0055003]; detection of muscle stretch [GO:0035995]; forward locomotion [GO:0043056]; heart development […	A band [GO:0031672]; condensed nuclear chromosome [GO:0000794]; I band [GO:0031674]; M band [GO:0031430]; muscle myosin complex [GO:0005859]; sarcomere [GO:0030017]; striated muscle thin filament [GO:0005865]; titin-telethonin complex [GO:1990733]; Z disc [GO:0030018]
CTRL#	Tuba1b	P05213	Tubulin alpha-1B chain (EC 3.6.5.-) (Alpha-tubulin 2) (Alpha-tubulin isotype M-alpha-2) (Tubulin alpha-2 chain) [Cleaved into: Detyrosinated tubulin alpha-1B chain]	-	CTRL					cellular response to interleukin-4 [GO:0071353]; microtubule cytoskeleton organization [GO:0000226]; mitotic cell cycle [GO:0000278]	cytoplasm [GO:0005737]; cytoplasmic microtubule [GO:0005881]; cytosol [GO:0005829]; membrane raft [GO:0045121]; microtubule [GO:0005874]; microtubule cytoskeleton [GO:0015630]; myelin sheath [GO:0043209]
DOX#	Alb	P07724	Albumin	-	DOX					cellular response to starvation [GO:0009267]; maintenance of mitochondrion location [GO:0051659]; negative regulation of apoptotic process [GO:0043066]; positive regulation of circadian sleep/wake cycle, non-REM sleep [GO:0046010]	basement membrane [GO:0005604]; cytoplasm [GO:0005737]; endoplasmic reticulum [GO:0005783]; extracellular exosome [GO:0070062]; extracellular region [GO:0005576]; extracellular space [GO:0005615]; Golgi apparatus [GO:0005794]; myelin sheath [GO:0043209]; protein-containing complex [GO:0032991]
DOX#	Ckm	P07310	Creatine kinase M-type (EC 2.7.3.2) (Creatine kinase M chain) (Creatine phosphokinase M-type) (CPK-M) (M-CK)	-	DOX					phosphocreatine biosynthetic process [GO:0046314]; phosphocreatine metabolic process [GO:0006603]; phosphorylation [GO:0016310]; response to heat [GO:0009408]	cytoplasm [GO:0005737]; extracellular space [GO:0005615]
DOX#	Cs	Q9CZU6	Citrate synthase, mitochondrial (EC 2.3.3.1) (Citrate (Si)-synthase)	-	DOX					acetyl-CoA metabolic process [GO:0006084]; carbohydrate metabolic process [GO:0005975]; citrate metabolic process [GO:0006101]; oxaloacetate metabolic process [GO:0006107]; tricarboxylic acid cycle [GO:0006099]	mitochondrial matrix [GO:0005759]; mitochondrion [GO:0005739]
DOX#	Gstm2	P15626	Glutathione S-transferase Mu 2 (EC 2.5.1.18) (GST 5-5) (GST class-mu 2) (Glutathione S-transferase pmGT2)	-	DOX					cellular detoxification of nitrogen compound [GO:0070458]; glutathione derivative biosynthetic process [GO:1901687]; glutathione metabolic process [GO:0006749]; hepoxilin biosynthetic process [GO:0051122]; nitrobenzene metabolic process [GO:0018916]; prostaglandin metabolic process [GO:0006693]; xenobiotic catabolic process [GO:0042178]	cytoplasm [GO:0005737]; cytosol [GO:0005829]; intercellular bridge [GO:0045171]; plasma membrane [GO:0005886]; protein-containing complex [GO:0032991]
DOX#	Hbb-b2	P02089	Hemoglobin subunit beta-2 (Beta-2-globin) (Hemoglobin beta-2 chain) (Hemoglobin beta-minor chain)	-	-					carbon dioxide transport [GO:0015670]; erythrocyte development [GO:0048821]; hydrogen peroxide catabolic process [GO:0042744]; myeloid cell differentiation [GO:0030099]; nitric oxide transport [GO:0030185]; oxygen transport [GO:0015671]; positive regulation of cell death [GO:0010942]; positive regulation of myeloid cell differentiation [GO:0045639]; regulation of erythrocyte differentiation [GO:0…	extracellular space [GO:0005615]; haptoglobin-hemoglobin complex [GO:0031838]; hemoglobin complex [GO:0005833]
DOX#	Mdh2	P08249	Malate dehydrogenase, mitochondrial (EC 1.1.1.37)	-	DOX					aerobic respiration [GO:0009060]; gluconeogenesis [GO:0006094]; malate metabolic process [GO:0006108]; NADH metabolic process [GO:0006734]; oxaloacetate metabolic process [GO:0006107]; tricarboxylic acid cycle [GO:0006099]	cytoplasm [GO:0005737]; membrane [GO:0016020]; mitochondrial inner membrane [GO:0005743]; mitochondrial matrix [GO:0005759]; mitochondrion [GO:0005739]; myelin sheath [GO:0043209]
DOX#	Mtco2	P00405	Cytochrome c oxidase subunit 2 (EC 7.1.1.9) (Cytochrome c oxidase polypeptide II)	-	DOX					ATP synthesis coupled electron transport [GO:0042773]; lactation [GO:0007595]; positive regulation of ATP biosynthetic process [GO:2001171]; positive regulation of hydrogen peroxide biosynthetic process [GO:0010729]; positive regulation of necrotic cell death [GO:0010940]; response to cold [GO:0009409]	mitochondrial inner membrane [GO:0005743]; mitochondrial respiratory chain complex IV [GO:0005751]; mitochondrion [GO:0005739]; respiratory chain complex IV [GO:0045277]
DOX#	Myom1	Q62234	Myomesin-1 (Myomesin family member 1) (Skelemin)	-	DOX					muscle contraction [GO:0006936]; positive regulation of gene expression [GO:0010628]; positive regulation of protein secretion [GO:0050714]; protein kinase A signaling [GO:0010737]	cytoskeleton [GO:0005856]; M band [GO:0031430]; myosin filament [GO:0032982]; sarcomere [GO:0030017]
DOX	Ndufa12	Q7TMF3	NADH dehydrogenase [ubiquinone] 1 alpha subcomplex subunit 12 (Complex I-B17.2) (CI-B17.2) (CIB17.2) (NADH-ubiquinone oxidoreductase subunit B17.2)	-	-					aerobic respiration [GO:0009060]; mitochondrial ATP synthesis coupled electron transport [GO:0042775]; mitochondrial respiratory chain complex I assembly [GO:0032981]; proton motive force-driven mitochondrial ATP synthesis [GO:0042776]; response to oxidative stress [GO:0006979]	cytosol [GO:0005829]; mitochondrial respiratory chain complex I [GO:0005747]; mitochondrion [GO:0005739]
DOX#	Ndufa5	Q9CPP6	NADH dehydrogenase [ubiquinone] 1 alpha subcomplex subunit 5 (Complex I subunit B13) (Complex I-13kD-B) (CI-13kD-B) (NADH-ubiquinone oxidoreductase 13 kDa-B subunit)	-	DOX					aerobic respiration [GO:0009060]; mitochondrial respiratory chain complex I assembly [GO:0032981]; proton motive force-driven mitochondrial ATP synthesis [GO:0042776]; respiratory electron transport chain [GO:0022904]	mitochondrial respiratory chain complex I [GO:0005747]; mitochondrion [GO:0005739]; protein-containing complex [GO:0032991]; respiratory chain complex I [GO:0045271]
DOX#	Ndufa8	Q9DCJ5	NADH dehydrogenase [ubiquinone] 1 alpha subcomplex subunit 8 (Complex I-19kD) (CI-19kD) (Complex I-PGIV) (CI-PGIV) (NADH-ubiquinone oxidoreductase 19 kDa subunit)	-	DOX					aerobic respiration [GO:0009060]; mitochondrial electron transport, NADH to ubiquinone [GO:0006120]; mitochondrial respiratory chain complex I assembly [GO:0032981]; proton motive force-driven mitochondrial ATP synthesis [GO:0042776]	mitochondrial inner membrane [GO:0005743]; mitochondrial intermembrane space [GO:0005758]; mitochondrial respiratory chain complex I [GO:0005747]; mitochondrion [GO:0005739]
DOX#	Ndufc2	Q9CQ54	NADH dehydrogenase [ubiquinone] 1 subunit C2 (Complex I-B14.5b) (CI-B14.5b) (NADH-ubiquinone oxidoreductase subunit B14.5b)	-	DOX					aerobic respiration [GO:0009060]; mitochondrial electron transport, NADH to ubiquinone [GO:0006120]; mitochondrial respiratory chain complex I assembly [GO:0032981]; negative regulation of necrotic cell death [GO:0060547]; negative regulation of NIK/NF-kappaB signaling [GO:1901223]; negative regulation of reactive oxygen species biosynthetic process [GO:1903427]; positive regulation of ATP biosyn…	cytoplasm [GO:0005737]; mitochondrial inner membrane [GO:0005743]; mitochondrial respiratory chain complex I [GO:0005747]; mitochondrion [GO:0005739]
DOX#	Pdhb	Q9D051	Pyruvate dehydrogenase E1 component subunit beta, mitochondrial (PDHE1-B) (EC 1.2.4.1)	-	DOX					acetyl-CoA biosynthetic process from pyruvate [GO:0006086]; glucose metabolic process [GO:0006006]; tricarboxylic acid cycle [GO:0006099]	acetyltransferase complex [GO:1902493]; catalytic complex [GO:1902494]; dihydrolipoyl dehydrogenase complex [GO:0045240]; mitochondrial pyruvate dehydrogenase complex [GO:0005967]; mitochondrion [GO:0005739]; nucleoplasm [GO:0005654]; pyruvate dehydrogenase complex [GO:0045254]
DOX#	Uqcrq	Q9CQ69	Cytochrome b-c1 complex subunit 8 (Complex III subunit 8) (Complex III subunit VIII) (Ubiquinol-cytochrome c reductase complex 9.5 kDa protein) (Ubiquinol-cytochrome c reductase complex ubiquinone-binding protein QP-C)	-	DOX					cellular respiration [GO:0045333]; cerebellar Purkinje cell layer development [GO:0021680]; hippocampus development [GO:0021766]; hypothalamus development [GO:0021854]; midbrain development [GO:0030901]; mitochondrial electron transport, ubiquinol to cytochrome c [GO:0006122]; pons development [GO:0021548]; pyramidal neuron development [GO:0021860]; subthalamus development [GO:0021539]; thalamus …	mitochondrial inner membrane [GO:0005743]; mitochondrial respiratory chain complex III [GO:0005750]; mitochondrion [GO:0005739]
DOX#	Vdac2	Q60930	Voltage-dependent anion-selective channel protein 2 (VDAC-2) (mVDAC2) (Outer mitochondrial membrane protein porin 2) (Voltage-dependent anion-selective channel protein 6) (VDAC-6) (mVDAC6)	-	DOX					binding of sperm to zona pellucida [GO:0007339]; mitochondrial outer membrane permeabilization [GO:0097345]; monoatomic anion transport [GO:0006820]; negative regulation of intrinsic apoptotic signaling pathway [GO:2001243]; negative regulation of protein polymerization [GO:0032272]	acrosomal vesicle [GO:0001669]; membrane [GO:0016020]; membrane raft [GO:0045121]; mitochondrial inner membrane [GO:0005743]; mitochondrial membrane [GO:0031966]; mitochondrial nucleoid [GO:0042645]; mitochondrial outer membrane [GO:0005741]; mitochondrion [GO:0005739]; myelin sheath [GO:0043209]; pore complex [GO:0046930]; sperm midpiece [GO:0097225]; synaptic vesicle [GO:0008021]

## Sheet: Table S5
Supplementary Table S5. Biological processes of the cardiac poly-ubiquitinated proteins found as most represented in CTRL and DOX groups. For each protein detected, the gene name and Uniprot ID are depicted. OXPHOS: oxidative phosphorylation.
Biological process	Protein name	Gene name	Uniprot ID
Proteins found as most represented in the CTRL group
cardiac muscle contraction	titin	Ttn	A2ASS6
cytoskeleton organization	LIM domain-binding protein 3	Ldb3	Q9JKS4
protein folding	heat shock protein beta-1	Hspb1	P14602
glycogen metabolic process	glycogen phosphorylase	Pygb	Q8CI94
OXPHOS	NADH dehydrogenase [ubiquinone] 1 beta subcomplex subunit 4	Ndufb4	Q9CQC7
Protein found as most represented in the DOX group
OXPHOS	NADH dehydrogenase [ubiquinone] 1 alpha subcomplex subunit 12	Ndufa12	Q7TMF3
